# Supplementary material for: Stimulation of Hyphal Ramification and Sporulation in Funneliformis mosseae by Root Extracts Is Host Phosphorous Status-Dependent
Source: J Fungi (Basel). 2022 Feb 11;8(2):181. doi: 10.3390/jof8020181 (PMC8876493; doi:10.3390/jof8020181)
Supplement: Supplementary file 1 [file jof-08-00181-s001.zip]

Archive with 3 entries (3 files):
- jof-1524408-supplementary-Figure S1.pdf
- Table S1.xlsx
- Table S2.xlsx
