# Supplementary material for: Stimulation of Hyphal Ramification and Sporulation in Funneliformis mosseae by Root Extracts Is Host Phosphorous Status-Dependent
Source: J Fungi (Basel). 2022 Feb 11;8(2):181. doi: 10.3390/jof8020181 (PMC8876493; doi:10.3390/jof8020181)
Supplement: Supplementary file 1 [file jof-08-00181-s001.zip › Table S1.xlsx]

## Sheet: Sheet1
Table S1 The metabolic profiles of white clover roots grown under different phosphorus fertilization levels
Index	Compounds	Class	LP-R1	LP-R2	LP-R3	HP-R1	HP-R2	HP-R3	VIP	Fold_Change	Log2FC
pma0134	D(-)-Threose	Carbohydrates	250000	347000	503000	304000	486000	886000	0.690453	1.52364	0.607519
pma0249	Selgin 5-O-hexoside	Flavone	7100000	6570000	9760000	6350000	9610000	3900000	0.520706	0.847631	-0.238491
pma0253	O-methylChrysoeriol 5-O-hexoside	Flavone	687000	1300000	288000	558000	702000	726000	0.0838601	0.872967	-0.196001
pma0461	14,15-Dehydrocrepenynic acid	Lipids	7510000	13800000	9150000	7830000	8780000	6420000	0.776194	0.756074	-0.403402
pma0795	Tricetin O-malonylhexoside	Flavone	6430000	8900000	7850000	9190000	9920000	1910000	0.396065	0.906816	-0.141118
pma0825	Chrysin O-malonylhexoside	Flavone	2130000	3550000	4710000	3480000	4260000	2960000	0.254843	1.02984	0.0424151
pma1108	Apigenin C-glucoside	Flavone	128000	183000	227000	169000	152000	61800	0.725245	0.711524	-0.491015
pma1116	Kaempferide	Flavonol	1390000	2120000	2350000	2110000	2860000	961000	0.0787569	1.01212	0.0173747
pma1303	LysoPC 16:2	Lipids	143000	143000	155000	190000	213000	129000	0.764403	1.20635	0.270648
pma1590	Peonidin O-hexoside	Anthocyanins	3330000	1900000	4290000	1840000	1230000	3270000	0.825513	0.665966	-0.586479
pma1751	Nicotinic acid-hexoside	Vitamins and derivatives	2350000	2130000	2190000	1790000	1260000	3880000	0.211544	1.03898	0.0551686
pma2088	Quercetin-3,4'-O-di-beta-glucopyranoside	Flavonol	463000	859000	744000	842000	847000	441000	0.109764	1.03098	0.0440132
pma2405	Feruloylcholine	Alkaloids	145000	67600	113000	88600	109000	122000	0.0136302	0.981572	-0.0268333
pma3101	Nicotinate ribonucleoside	Vitamins and derivatives	5240000	6670000	5600000	5860000	5130000	12600000	0.536899	1.34723	0.429996
pma3606	9-Hydroxy-(10E,12Z,15Z)-octadecatrienoic acid	Lipids	11300000	20800000	12700000	15000000	16200000	12200000	0.0528397	0.96875	-0.0458037
pma6254	C-hexosyl-apigenin O-caffeoylhexoside	Flavone	144000	99300	209000	79900	193000	70000	0.614351	0.758125	-0.399492
pma6298	3-Hydroxypyridine	Others	199000	243000	231000	190000	179000	362000	0.0929412	1.08618	0.119265
pma6353	Chrysin C-hexoside	Flavone	31100	44200	38100	35200	11300	39600	0.697144	0.759259	-0.397335
pma6360	O-methylChrysoeriol 8-C-hexoside	Flavone	635000	493000	528000	279000	477000	83900	0.995594	0.507186	-0.979413
pma6455	Ribulose-5-phosphate	Carbohydrates	12000	7720	9	78800	65600	50000	1.04032	9.85352	3.30064
pma6460	5-O-p-Coumaroylquinic acid	Organic acids and derivatives	106000	96700	130000	332000	253000	304000	1.50038	2.67208	1.41796
pma6496	Luteolin 6-C-glucoside	Flavone	1240000	874000	1210000	986000	1280000	239000	0.629919	0.75361	-0.40811
pma6516	C-hexosyl-apigenin O-hexosyl-O-hexoside	Flavone	1410000	925000	1030000	1060000	731000	694000	1.02126	0.738484	-0.437361
pma6518	C-pentosyl-chrysoeriol 7-O-feruloylhexoside	Flavone	691000	812000	761000	1190000	1840000	716000	0.991934	1.65459	0.726477
pma6558	Velutin	Flavone	21700	52900	9770	34800	31300	37500	0.648226	1.22792	0.296222
pma6561	Caffeic acid O-glucoside	Phenylpropanoids	272000	217000	295000	198000	172000	235000	1.13854	0.771684	-0.373919
pma6638	O-methylChrysoeriol 7-O-hexoside	Flavone	729000	1430000	309000	614000	790000	823000	0.148395	0.90235	-0.148241
pma6639	Isorhamnetin O-hexoside	Flavonol	33500000	19300000	33600000	9800000	21900000	8790000	1.18546	0.468634	-1.09347
pmb0034	Glu-Glu	Amino acid and derivatives	113000	163000	107000	101000	113000	197000	0.143548	1.07311	0.101794
pmb0128	delta-Tridecalactone	Lipids	101000	131000	289000	393000	461000	233000	1.14731	2.08637	1.061
pmb0149	MAG (18:4) isomer1	Lipids	21000	13500	8930	8560	6290	12100	0.947657	0.620539	-0.688407
pmb0159	DGMG (18:2) isomer2	Lipids	493000	271000	422000	380000	154000	496000	0.472162	0.868465	-0.20346
pmb0160	MAG (18:3) isomer5	Lipids	4830000	2760000	3950000	2980000	1120000	3370000	0.908921	0.647314	-0.627463
pmb0161	DGMG (18:2) isomer1	Lipids	6850000	2870000	4430000	876000	285000	1140000	1.40551	0.162615	-2.62047
pmb0163	DGMG (18:2) isomer3	Lipids	6380000	2670000	4750000	849000	265000	1040000	1.40932	0.156087	-2.67958
pmb0164	MAG (18:2) isomer1	Lipids	17900	18400	24800	30900	10100	33800	0.129072	1.22422	0.291866
pmb0165	LysoPC 16:1	Lipids	135000	140000	84800	137000	145000	129000	0.676765	1.1423	0.191943
pmb0197	N2-methylguanosine	Nucleotide and derivates	1680000	2380000	1900000	151000	110000	704000	1.37546	0.161913	-2.62671
pmb0277	Tricin	Flavone	5820	6340	4540	9190	10700	5360	1.01274	1.51198	0.596435
pmb0287	MAG (18:4) isomer2	Lipids	27700	40500	49100	28600	22400	17600	1.17392	0.584825	-0.773923
pmb0292	Cholesterol	Lipids	5100000	3020000	1990000	1640000	1800000	1730000	1.16192	0.511375	-0.967547
pmb0296	MAG (18:1) isomer2	Lipids	40800	26900	45100	21700	12100	34000	1.04088	0.601064	-0.73441
pmb0358	Selgin O-hexosyl-O-hexoside	Flavone	291000	418000	305000	265000	233000	172000	1.16825	0.66075	-0.597825
pmb0374	Aminopurine	Others	6770000	5680000	5390000	5940000	5010000	5660000	0.627707	0.931054	-0.103064
pmb0449	2-Aminoadipic acid (L-Homoglutamic acid)	Amino acid and derivatives	775000	427000	288000	1880000	2940000	8030000	1.37047	8.62416	3.10838
pmb0484	Choline	Alkaloids	2760000	3270000	3370000	2420000	1820000	3590000	0.743039	0.832979	-0.263648
pmb0501	Agmatine	Phenolamides	141000	276000	201000	121000	120000	603000	0.0440351	1.3657	0.449636
pmb0514	Adenosine 3'-monophosphate	Nucleotide and derivates	986000	1540000	954000	2540000	1790000	8740000	1.13375	3.75575	1.9091
pmb0545	Rosinidin O-hexoside	Anthocyanins	6060000	7960000	7220000	5300000	8460000	3920000	0.623258	0.832392	-0.264665
pmb0550	Cyanidin 3-O-glucoside (Kuromanin)	Anthocyanins	296000000	281000000	235000000	181000000	266000000	192000000	1.02006	0.786946	-0.345664
pmb0554	Pelargonidin 3-O-malonylhexoside	Anthocyanins	58800	9	114000	162000	125000	59100	0.696767	2.00279	1.00201
pmb0565	Syringetin 3-O-hexoside	Flavonol	9	22500	41300	9	9	9	1.06442	0.000423138	-11.2066
pmb0569	Syringetin 5-O-hexoside	Flavone	106000	137000	108000	156000	119000	9	0.640397	0.783501	-0.351992
pmb0579	Chrysoeriol O-sinapoylhexoside	Flavone	9	9	9	20100	9	9	0.686265	745.111	9.54131
pmb0590	Acacetin O-glucuronic acid	Flavone	130000	114000	126000	167000	145000	32800	0.388224	0.931892	-0.101765
pmb0595	Isorhamnetin 5-O-hexoside	Flavonol	35000000	20200000	34200000	9320000	21300000	8700000	1.22602	0.439821	-1.18501
pmb0602	Syringetin 7-O-hexoside	Flavone	151000	116000	102000	99100	159000	64000	0.470535	0.8729	-0.196112
pmb0608	Chrysoeriol O-malonylhexoside	Flavone	68300000	85800000	80900000	83700000	97200000	27800000	0.419977	0.888085	-0.17123
pmb0615	Hesperetin C-hexosyl-O-hexosyl-O-hexoside	Flavone	193000	84000	81000	257000	236000	399000	1.25656	2.49162	1.31708
pmb0639	8-C-hexosyl-apigenin O-hexosyl-O-hexoside	Flavone	2610000	2200000	3550000	1570000	1910000	1050000	1.24978	0.541866	-0.883992
pmb0644	Luteolin C-hexoside	Flavone	802000	855000	863000	748000	965000	325000	0.625941	0.80873	-0.30627
pmb0660	C-hexosyl-luteolin O-p-coumaroylhexoside	Flavone	42200	24000	28500	53500	28500	19900	0.0164475	1.07603	0.105718
pmb0666	6-C-hexosyl-apigenin O-sinapoylhexoside	Flavone	128000	172000	206000	183000	195000	152000	0.331631	1.04743	0.066855
pmb0678	8-C-hexosyl-apigenin O-feruloylhexoside	Flavone	650000	823000	671000	1050000	2040000	590000	0.811787	1.71642	0.779401
pmb0679	C-rhamnosyl-apigenin O-feruloylhexoside	Flavone	889000	896000	1020000	1450000	2190000	668000	0.674569	1.53583	0.619017
pmb0706	Quercetin 5-O-malonylhexosyl-hexoside	Flavonol	4730000	3120000	4320000	2570000	2970000	3290000	1.1671	0.725555	-0.462844
pmb0709	Quercetin 7-O-malonylhexosyl-hexoside	Flavonol	6290000	5230000	6980000	3080000	5430000	2580000	1.16168	0.599459	-0.738266
pmb0720	Tricin O-malonylhexoside	Flavone	430000	570000	415000	581000	584000	161000	0.319389	0.937102	-0.0937213
pmb0735	Tricin O-glucuronic acid	Flavone	14000	9	9	10800	9	9	0.0591597	0.771722	-0.373847
pmb0736	Tricin 7-O-hexoside	Flavone	91100	96200	127000	149000	95300	43300	0.37827	0.915049	-0.128079
pmb0766	Azoxystrobin acid	Organic acids and derivatives	20800000	12000000	10500000	6990000	7600000	5320000	1.32181	0.459815	-1.12087
pmb0769	N-hexosyl-p-coumaroyl serotonin	Alkaloids	171000	58400	79500	236000	152000	186000	1.07387	1.85821	0.893911
pmb0770	N-Feruloyl serotonin	Alkaloids	134000	101000	111000	152000	145000	88100	0.33487	1.11301	0.154461
pmb0786	Glucosamine	Carbohydrates	531000	329000	351000	3190000	3490000	8990000	1.47587	12.9397	3.69373
pmb0789	Pyridoxine O-glucoside	Vitamins and derivatives	2700000	2900000	2550000	2290000	3060000	3930000	0.490178	1.13865	0.187325
pmb0800	Niacinamide	Vitamins and derivatives	7050000	6250000	5420000	7070000	5900000	7500000	0.573072	1.09348	0.128931
pmb0801	4-Pyridoxic acid O-hexoside	Vitamins and derivatives	217000	257000	240000	197000	206000	578000	0.377358	1.37395	0.458329
pmb0802	D-Pantothenic acid	Vitamins and derivatives	597000	670000	597000	670000	756000	681000	1.2035	1.13036	0.176788
pmb0803	Pyridoxine O-feruloyl hexoside	Vitamins and derivatives	51100	41900	51100	74200	84100	41200	0.830799	1.38446	0.469318
pmb0813	1-Methoxyindole-3-carbaldehyde	Indole derivatives	6850	19400	15700	17500	15400	4950	0.172848	0.902265	-0.148378
pmb0829	Phosphoric acid	Organic acids and derivatives	1130000	1450000	1110000	11700000	13300000	28800000	1.51145	14.5799	3.86591
pmb0848	LysoPC 16:1 (2n isomer)	Lipids	546000	327000	642000	3090000	1520000	3440000	1.42213	5.31353	2.40967
pmb0852	LysoPC 18:2	Lipids	40500000	42100000	30000000	34300000	27600000	36000000	0.711088	0.869449	-0.201826
pmb0854	LysoPC 18:3	Lipids	83000000	87600000	62200000	85100000	71400000	57500000	0.398034	0.919244	-0.12148
pmb0855	LysoPC 16:0	Lipids	6320000	8660000	5730000	7950000	6400000	3640000	0.454631	0.868662	-0.203132
pmb0856	LysoPE 18:1 (2n isomer)	Lipids	2170000	1710000	2360000	7710000	3460000	9550000	1.32056	3.32051	1.73141
pmb0859	LysoPC 18:1 (2n isomer)	Lipids	16500000	9730000	12900000	55600000	21000000	48700000	1.29119	3.20215	1.67904
pmb0862	LysoPC 12:1	Lipids	62000	66400	61200	20300	12400	37100	1.35891	0.368143	-1.44166
pmb0863	LysoPC 16:2 (2n isomer)	Lipids	315000	227000	242000	1340000	548000	1250000	1.38903	4.00255	2.00092
pmb0864	LysoPE 14:0	Lipids	593000	899000	415000	1030000	997000	737000	1.0198	1.4494	0.535453
pmb0865	LysoPC 18:3 (2n isomer)	Lipids	4600000	1950000	2560000	14900000	4940000	13300000	1.24246	3.63776	1.86305
pmb0866	LysoPC 14:0	Lipids	1390000	1680000	974000	1570000	1280000	1670000	0.530568	1.11771	0.16054
pmb0873	LysoPC 18:2 (2n isomer)	Lipids	12300000	5310000	6520000	43000000	13400000	40500000	1.24851	4.01575	2.00567
pmb0874	LysoPE 18:2 (2n isomer)	Lipids	3120000	3450000	2600000	3030000	3030000	3580000	0.405059	1.05125	0.0721114
pmb0880	LysoPE 18:0 (2n isomer)	Lipids	22300	26600	32800	16100	10400	6430	1.32258	0.40306	-1.31093
pmb0882	LysoPC 18:1	Lipids	458000	396000	382000	247000	233000	170000	1.44215	0.52589	-0.927167
pmb0885	4-oxo-9Z,11Z,13E,15E-octadecatetraenoic acid	Lipids	72800	84800	76400	39000	32900	45600	1.48876	0.502137	-0.993848
pmb0889	Punicic acid	Lipids	4630000	7920000	5540000	6820000	7530000	6490000	0.754055	1.15202	0.204163
pmb0962	Lysine butyrate	Amino acid and derivatives	28900	21000	24400	21400	24900	51100	0.485455	1.3109	0.39056
pmb0964	iP7G	Nucleotide and derivates	594000	728000	471000	210000	280000	884000	0.70405	0.766313	-0.383993
pmb1318	8-Methyl-2-oxo-4-phenyl-2H-chromen-7-yl 4-(hexyloxy)benzoate	Organic acids and derivatives	5660000	9750000	7000000	4490000	4590000	2470000	1.20031	0.515395	-0.95625
pmb1452	N-Lauryldiethanolamine	Others	498000	339000	247000	223000	204000	215000	1.20518	0.592251	-0.75572
pmb1530	Phytocassane D	Terpene	41600	42200	46100	31200	19000	20800	1.39537	0.546574	-0.871511
pmb1574	Octadecadien-6-ynoic acid	Lipids	2090000	2580000	1760000	1730000	1860000	1070000	0.95184	0.724728	-0.464489
pmb1605	MAG (18:3) isomer3	Lipids	12000000	6940000	10900000	14600000	6780000	16000000	0.375268	1.25268	0.325019
pmb1626	MGMG (18:2) isomer1	Lipids	568000	358000	437000	140000	118000	130000	1.52582	0.284666	-1.81266
pmb1650	Octadeca-11E,13E,15Z-trienoic acid	Lipids	26400000	33100000	31900000	35900000	52900000	33400000	1.05475	1.33698	0.418978
pmb1652	Phthalic anhydride	Others	668000	806000	798000	906000	1270000	804000	1.04759	1.31162	0.391349
pmb1912	10-Formyl-THF	Organic acids and derivatives	1720000	1720000	1350000	1990000	2180000	2930000	1.24038	1.48225	0.567793
pmb2211	Cocamidopropyl betaine	Alkaloids	271000	232000	188000	93900	87500	117000	1.48563	0.431838	-1.21144
pmb2221	4-Hydroxysphinganine	Lipids	1530000	2030000	3340000	3080000	2200000	1480000	0.00668157	0.97971	-0.0295731
pmb2251	DGMG (18:1)	Lipids	2380000	1260000	1750000	1340000	506000	1920000	0.776584	0.698701	-0.517252
pmb2260	LysoPC 15:1	Lipids	331000	339000	269000	236000	200000	232000	1.37511	0.711395	-0.491277
pmb2319	LysoPC 15:0	Lipids	18000000	23300000	14300000	17200000	17600000	12300000	0.580861	0.847122	-0.239358
pmb2325	MAG (18:3) isomer2	Lipids	505000	350000	434000	589000	256000	740000	0.228918	1.22964	0.298231
pmb2363	MAG (18:1) isomer1	Lipids	58400	25300	41900	8060	9	9	1.25319	0.0643153	-3.95869
pmb2383	MGMG (18:2) isomer2	Lipids	472000	173000	368000	232000	75600	338000	0.747602	0.637315	-0.649922
pmb2388	LysoPC 18:0 (2n isomer)	Lipids	68600	37800	51800	225000	79500	173000	1.25101	3.01833	1.59375
pmb2406	LysoPC 17:0	Lipids	4170000	6760000	4480000	6930000	4760000	2730000	0.24044	0.935756	-0.0957957
pmb2444	MAG (18:3) isomer1	Lipids	6540000	4390000	5320000	2530000	1460000	2190000	1.45741	0.380308	-1.39476
pmb2467	α-Linolenic acid	Lipids	965000	989000	1130000	713000	375000	710000	1.25753	0.583009	-0.77841
pmb2497	4-Hydroxy-3-methoxymandelate	Organic acids and derivatives	27800	23000	23900	7750	9	7600	0.968828	0.205609	-2.28202
pmb2507	2-Deoxyribose 1-phosphate	Others	35000	33000	46700	360000	197000	215000	1.50823	6.7306	2.75074
pmb2586	Gallocatechin-catechin	Polyphenol	5040	5440	2270	5430	4630	8440	0.802687	1.45098	0.537028
pmb2591	Acetyl tryptophan	Amino acid and derivatives	1210000	1430000	1270000	1440000	1340000	2100000	0.871948	1.24808	0.319713
pmb2640	Lauric acid (C12:0)	Lipids	9060	11100	12200	13300	15500	12000	1.14139	1.26082	0.334358
pmb2643	Myristoleic acid (C14:1)	Lipids	788	381	377	928	956	324	0.522568	1.4282	0.5142
pmb2654	Anthranilate O-hexosyl-O-hexoside	Organic acids and derivatives	186000	159000	181000	120000	164000	140000	1.14065	0.806084	-0.310999
pmb2657	Argininosuccinate	Organic acids and derivatives	10900	7510	8050	30600	32400	26500	1.51229	3.38246	1.75807
pmb2684	Cyclic AMP	Nucleotide and derivates	220000	115000	112000	680000	594000	473000	1.45371	3.90828	1.96653
pmb2778	9,10-EODE	Lipids	2950000	4910000	4170000	6350000	7030000	4890000	1.21498	1.5187	0.60284
pmb2786	9-HOTrE	Lipids	66800	101000	83200	84600	109000	58500	0.0121849	1.00438	0.00630875
pmb2787	9-KODE	Lipids	37000	54500	37700	49300	49300	39300	0.443692	1.06734	0.0940164
pmb2789	13-HpOTrE(r)	Lipids	54100	63300	46400	51500	66600	36400	0.266486	0.943223	-0.0843285
pmb2791	9-HpOTrE	Lipids	62000	76800	58400	56000	83400	50100	0.19874	0.960953	-0.0574617
pmb2792	13-HOTrE(r)	Lipids	94700	95400	64000	88500	132000	55000	0.128547	1.08422	0.116656
pmb2799	12,13-EODE	Lipids	86400	141000	72900	105000	91700	78900	0.145125	0.917749	-0.123829
pmb2804	13-HPODE	Lipids	114000	287000	150000	339000	401000	274000	1.21029	1.84029	0.879933
pmb2819	O-Caffeoyl maltotriose	Phenylpropanoids	15200	10700	12200	4580	3640	4210	1.52858	0.326247	-1.61596
pmb2826	Citramalate	Organic acids and derivatives	182000	148000	184000	9	75700	9	1.14107	0.147311	-2.76306
pmb2831	Protocatechuic acid O-glucoside	Polyphenol	361000	260000	311000	161000	129000	227000	1.34658	0.554721	-0.850166
pmb2867	Kynurenic acid O-hexside	Organic acids and derivatives	10100	9	9	9	9	9	0.735553	0.00266851	-8.54975
pmb2871	2,5-dihydroxy benzoic acid O-hexside	Organic acids and derivatives	9550000	7250000	8610000	6020000	7600000	8040000	0.895675	0.85242	-0.230363
pmb2873	3-(2-Naphthyl)-D-alanine	Amino acid and derivatives	622000	194000	115000	66200	274000	238000	0.448649	0.621053	-0.687213
pmb2922	Uridine 5'-diphospho-D-glucose	Nucleotide and derivates	63000	164000	95500	171000	101000	171000	0.779177	1.37364	0.458008
pmb2928	Gallic acid O-Hexoside	Organic acids and derivatives	548000	317000	400000	225000	289000	254000	1.27737	0.607115	-0.719959
pmb2933	Caftaric acid	Phenylpropanoids	33400	40800	49000	59700	65200	56900	1.35634	1.47565	0.56135
pmb2938	4-O-Caffeoyl quinic acid (criptochlorogenic acid)	Organic acids and derivatives	109000	135000	166000	76700	89100	99900	1.2757	0.648049	-0.625826
pmb2940	1-O-beta-D-Glucopyranosyl sinapate	Phenylpropanoids	301000	408000	429000	1400000	1120000	1040000	1.51374	3.1283	1.64538
pmb2954	Luteolin O-hexosyl-O-hexosyl-O-hexoside	Flavone	1460000	1220000	1450000	867000	1600000	1110000	0.637936	0.866102	-0.207392
pmb2959	Cyanidin O-acetylhexoside	Anthocyanins	632000	444000	415000	260000	399000	475000	0.864938	0.760563	-0.39486
pmb2973	Chrysoeriol 6-C-pentosyl-O-rutinoside	Flavone	145000	48700	24500	21400	10800	19400	1.17063	0.23648	-2.08021
pmb2975	Hesperetin O-Glucuronic acid	Flavanone	110000	73200	119000	57700	63100	131000	0.600909	0.833223	-0.263225
pmb2978	Apigenin O-hexosyl-O-pentoside	Flavone	95900	32700	33800	88100	94700	43200	0.641532	1.39163	0.476771
pmb2987	Acacetin O-acetyl hexoside	Flavone	9	9	9	32900	22500	9	1.11516	2052.19	11.0029
pmb2991	Apigenin O-hexosyl-O-rutinoside	Flavone	19600	17800	14200	9	9	9	1.55143	0.000523256	-10.9002
pmb2999	Chrysoeriol 5-O-hexoside	Flavone	1770000	1140000	1580000	1140000	2530000	2440000	0.626034	1.3608	0.444457
pmb3000	Chrysoeriol O-acetylhexoside	Flavone	141000	386000	388000	157000	371000	701000	0.326606	1.34317	0.425641
pmb3002	Chrysoeriol 7-O-rutinoside	Flavone	1070000	798000	1530000	1310000	2320000	1940000	1.08856	1.6392	0.712991
pmb3006	Apigenin 7-O-glucoside (Cosmosiin)	Flavone	1630000	2220000	2440000	3920000	3840000	3280000	1.42468	1.75517	0.811608
pmb3007	Chrysoeriol O-glucuronic acid	Flavone	11900	19700	15000	21500	19100	28100	1.149	1.47425	0.55998
pmb3012	Chrysoeriol 7-O-hexoside	Flavone	423000	537000	610000	719000	895000	1090000	1.3406	1.72229	0.784331
pmb3013	Isorhamnetin O-acetyl-hexoside	Flavonol	1330000	1250000	1230000	913000	1360000	944000	0.880007	0.844357	-0.244075
pmb3023	Eriodictyol C-hexoside	Flavone	29100000	34200000	33500000	28800000	27200000	29900000	1.08946	0.887397	-0.172349
pmb3026	Quercetin O-acetylhexoside	Flavonol	1610000	1010000	1420000	1180000	2240000	2170000	0.784456	1.38366	0.468493
pmb3028	Tricin O-sinapic acid	Flavone	417000	285000	567000	861000	698000	873000	1.29688	1.91647	0.938451
pmb3041	Tricin O-saccharic acid	Flavone	1040000	1390000	2030000	2050000	1860000	2850000	1.06146	1.5157	0.59998
pmb3042	Tricin 5-O-hexoside	Flavone	50200	71000	67100	104000	119000	116000	1.46674	1.80032	0.848252
pmb3058	Quinic acid O-glucuronic acid	Organic acids and derivatives	424000	456000	365000	1370000	2330000	1330000	1.50385	4.04016	2.01441
pmb3059	Quinic acid O-di-glucuronic acid	Organic acids and derivatives	82200	77700	69900	54400	48200	59100	1.44075	0.703655	-0.507059
pmb3061	5-O-p-coumaroyl quinic acid O-hexoside	Organic acids and derivatives	9	9	5900	9	9	9	0.695818	0.00456235	-7.77601
pmb3066	5-O-p-coumaroyl shikimic acid O-hexoside	Organic acids and derivatives	36300	49700	57700	55000	74400	63700	1.09667	1.34377	0.426288
pmb3072	3-O-p-coumaroyl shikimic acid O-hexoside	Organic acids and derivatives	38300	24700	21500	55500	81900	73800	1.40685	2.49941	1.32159
pmb3073	O-p-Coumaroyl quinic acid O-rutinoside derivative	Organic acids and derivatives	17700	26400	23700	7130	12800	12300	1.32018	0.475369	-1.07288
pmb3074	3-O-p-Coumaroyl quinic acid	Organic acids and derivatives	639000	551000	1080000	891000	471000	812000	0.132683	0.957709	-0.0623404
pmb3081	Glucarate O-Phosphoric acid	Others	582000	510000	557000	832000	1010000	540000	1.04772	1.44451	0.530582
pmb3094	Esculetin O-quinacyl esculetin O-quinic acid	Phenylpropanoids	86500	400000	131000	123000	158000	152000	0.181285	0.701215	-0.512072
pmb3099	Diethyl phosphate	Organic acids and derivatives	1500000	1190000	906000	536000	480000	903000	1.26315	0.533648	-0.906038
pmb3101	2-Isopropylmalate	Organic acids and derivatives	1700000	1640000	2070000	3190000	3070000	2610000	1.45137	1.63956	0.713306
pmb3107	Syringic acid O-glucoside	Organic acids and derivatives	933000	1100000	974000	1290000	1320000	1300000	1.47262	1.3003	0.378844
pmb3110	Vanillic acid	Phenylpropanoids	1890000	1570000	1460000	1750000	1670000	1130000	0.422228	0.924797	-0.112792
pmb3117	LysoPE 16:0	Lipids	1680000	3410000	2290000	6900000	6810000	2570000	1.11129	2.20596	1.14141
pmb3121	LysoPE 18:1	Lipids	5280	5260	6700	6930	5310	5350	0.113661	1.0203	0.0289957
pmb3317	Quinacyl syringic acid	Organic acids and derivatives	156000	189000	124000	474000	825000	428000	1.46979	3.6823	1.88061
pmb3894	Di-O-methylquercetin	Flavonol	112000	224000	279000	786000	1140000	840000	1.46665	4.49756	2.16914
pmb4344	Guanosine 5'-monophosphate	Nucleotide and derivates	9940	10300	9	20300	14700	12800	0.792493	2.36061	1.23916
pmb4486	Hordatine B	Alkaloids	51600	49700	65900	10400	13000	12100	1.5354	0.212321	-2.23568
pmc0066	2'-Deoxyinosine-5'-monophosphate	Nucleotide and derivates	157000	9	124000	125000	135000	856000	0.727721	3.9714	1.98965
pmc0281	Adenosine O-ribose	Nucleotide and derivates	5900000	6750000	5260000	5580000	5120000	6320000	0.392071	0.950307	-0.0735343
pmc0960	LysoPC 20:4	Lipids	1090000	555000	422000	4150000	1620000	4250000	1.34088	4.84761	2.27727
pmc1990	4'-Hydroxy-5,7-dimethoxyflavanone	Flavanone	2330	2130	1900	4100	7630	3030	1.27583	2.32075	1.21459
pmd0017	Spermine	Phenolamides	29400000	27600000	27400000	28100000	28700000	119000000	0.678905	2.08294	1.05862
pmd0023	Adenosine	Nucleotide and derivates	283000	281000	201000	295000	176000	181000	0.629616	0.852288	-0.230588
pmd0130	LysoPC 14:0 (2n isomer)	Lipids	3010000	3850000	2090000	3670000	3010000	3770000	0.67086	1.1676	0.223543
pmd0132	LysoPC 16:0 (2n isomer)	Lipids	6440000	9150000	4970000	7690000	6410000	4500000	0.262313	0.904669	-0.144538
pmd0136	LysoPC 18:0	Lipids	43300000	80700000	66800000	139000000	107000000	40600000	0.590729	1.5021	0.586977
pmd0144	LysoPC 20:1 (2n isomer)	Lipids	77500	51800	56500	278000	65200	132000	1.00938	2.55759	1.35478
pmd0145	LysoPC 20:1	Lipids	228000	311000	253000	417000	366000	278000	1.1053	1.33965	0.421852
pmd0158	LysoPE 14:0 (2n isomer)	Lipids	18700	31300	17200	65500	58500	31600	1.29277	2.31548	1.21131
pmd0160	LysoPE 16:0 (2n isomer)	Lipids	7920000	14000000	9470000	21500000	20900000	11100000	1.10732	1.70436	0.769234
pme0005	Purine	Nucleotide and derivates	176000	308000	346000	231000	387000	584000	0.712764	1.44819	0.534254
pme0006	L-Proline	Amino acid and derivatives	838000	1390000	872000	1060000	1540000	7710000	0.852784	3.32581	1.7337
pme0009	L-Serine	Amino acid and derivatives	56000	51300	62700	248000	192000	234000	1.53061	3.96471	1.98721
pme0011	L-Aspartic acid	Amino acid and derivatives	248000	310000	253000	500000	343000	521000	1.32983	1.68187	0.75007
pme0013	L-Glutamic acid	Amino acid and derivatives	351000	467000	276000	658000	425000	569000	1.12828	1.51005	0.594601
pme0016	L-(-)-Cystine	Amino acid and derivatives	38900	66800	59300	35300	77400	144000	0.531537	1.55576	0.637617
pme0018	L-Leucine	Amino acid and derivatives	269000	277000	405000	493000	674000	474000	1.32795	1.72555	0.787058
pme0020	L-Phenylalanine	Amino acid and derivatives	12400000	13600000	14600000	17100000	16800000	15700000	1.38512	1.22167	0.28886
pme0022	L-Threonine	Amino acid and derivatives	46400	52600	61000	232000	176000	150000	1.51198	3.4875	1.80219
pme0026	L-(+)-Lysine	Amino acid and derivatives	180000	165000	217000	530000	546000	3360000	1.23184	7.89324	2.98062
pme0031	Thymine	Nucleotide and derivates	225000	233000	317000	235000	220000	264000	0.4174	0.927742	-0.108205
pme0032	Hypoxanthine	Nucleotide and derivates	16000	11300	14400	21200	10700	17100	0.386759	1.17506	0.232734
pme0036	L-Histidine	Amino acid and derivatives	11900	23500	14100	53800	47300	39500	1.45464	2.8404	1.5061
pme0038	Cytosine	Nucleotide and derivates	712000	632000	678000	661000	584000	2180000	0.546612	1.69387	0.760321
pme0039	L-Valine	Amino acid and derivatives	7280000	6430000	6120000	9080000	11700000	29300000	1.13304	2.52547	1.33655
pme0042	L-(+)-Arginine	Amino acid and derivatives	111000	150000	126000	98000	101000	94500	1.25867	0.758398	-0.398973
pme0050	L-Tryptophan	Amino acid and derivatives	16500000	18100000	19700000	17700000	21400000	20700000	0.837696	1.10129	0.139193
pme0056	2,3-dimethylsuccinic acid	Amino acid and derivatives	787000	1220000	1090000	736000	606000	682000	1.25323	0.653536	-0.613662
pme0063	Cucurbitacin D	Terpene	1070000	1160000	1070000	1190000	842000	1110000	0.425407	0.952121	-0.0707828
pme0065	Cucurbitacin I	Terpene	9	9	9	9	9	4870	0.669553	181.037	7.50014
pme0075	N-Acetyl-L-glutamic acid	Amino acid and derivatives	80800	132000	78300	140000	91200	112000	0.63186	1.17898	0.237535
pme0089	Luteolin	Flavone	369000	436000	237000	564000	487000	257000	0.525451	1.25528	0.328007
pme0108	5-Methylcytosine	Nucleotide and derivates	81600	73100	68700	55600	58600	94000	0.448042	0.931961	-0.101659
pme0109	(-)-3-(3,4-Dihydroxyphenyl)-2-methylalanine	Amino acid and derivatives	1620000	1460000	2000000	257000	218000	294000	1.54305	0.151378	-2.72377
pme0113	γ-Glu-Cys	Amino acid and derivatives	79200	129000	85200	61200	102000	65000	0.720276	0.777778	-0.36257
pme0116	L-Carnosine	Amino acid and derivatives	111000	86400	98500	57900	44900	59600	1.47139	0.548834	-0.865558
pme0118	Pyrrole-2-carboxylic acid	Amino acid and derivatives	30800	35800	43300	35700	39000	41800	0.467081	1.06005	0.0841386
pme0120	5-Aminovaleric acid	Amino acid and derivatives	4150000	4430000	4670000	6500000	5860000	14800000	1.11218	2.04981	1.03549
pme0122	N6-Acetyl-L-lysine	Amino acid and derivatives	1950000	2130000	1810000	2960000	3090000	4750000	1.35781	1.83362	0.874692
pme0129	D-Alanyl-D-Alanine	Amino acid and derivatives	14100	12500	29200	19600	14400	12100	0.35022	0.826165	-0.275498
pme0132	Asp-phe	Amino acid and derivatives	23400	17900	18400	32000	23800	23900	1.12363	1.33501	0.416849
pme0137	Nα-Acetyl-L-glutamine	Amino acid and derivatives	81100	31000	32000	52500	56500	34500	0.147101	0.995836	-0.0060196
pme0161	L-Homoserine	Amino acid and derivatives	45000	38100	25400	6880	9090	16900	1.39318	0.302949	-1.72285
pme0163	β-Nicotinamide mononucleotide	Nucleotide and derivates	510000	716000	260000	696000	636000	2790000	0.926979	2.77389	1.47191
pme0170	Nα-Acetyl-L-arginine	Amino acid and derivatives	169000	346000	159000	145000	128000	385000	0.154944	0.976261	-0.034661
pme0173	N-Propionylglycine	Amino acid and derivatives	96400	122000	55000	226000	178000	211000	1.3491	2.24945	1.16957
pme0176	Phenylacetyl-L-glutamine	Amino acid and derivatives	975000	1510000	721000	1340000	256000	1010000	0.511752	0.812851	-0.298937
pme0190	N-Glycyl-L-leucine	Amino acid and derivatives	57600	42000	41600	57900	44400	51600	0.46173	1.08994	0.124253
pme0195	L-Cysteine	Amino acid and derivatives	88800	141000	121000	76500	70700	40700	1.21209	0.535633	-0.900684
pme0197	Quercetin 3-O-rutinoside (Rutin)	Flavonol	12900000	10100000	22500000	15100000	31800000	21700000	0.858296	1.50769	0.592342
pme0199	Quercetin	Flavonol	10900	8400	12800	37600	100000	31000	1.39875	5.25234	2.39296
pme0200	Kaempferol	Flavonol	392000	234000	286000	184000	121000	218000	1.24025	0.573465	-0.802223
pme0207	3-Hydroxybutyrate	Organic acids and derivatives	7370000	7370000	6690000	15700000	14300000	11900000	1.5047	1.9552	0.967318
pme0226	L-Asparagine	Amino acid and derivatives	614000	758000	733000	949000	632000	688000	0.352307	1.07791	0.108236
pme0231	N-(3-Indolylacetyl)-L-alanine	Amino acid and derivatives	35800	107000	44400	56400	79800	30200	0.0692717	0.888889	-0.169925
pme0233	Kynurenic acid	Organic acids and derivatives	155000	144000	174000	253000	141000	229000	0.81898	1.31712	0.397392
pme0238	2–furanoic acid	Organic acids and derivatives	7210000	7690000	8690000	2190000	1900000	1980000	1.54338	0.257312	-1.95841
pme0240	Benzoic acid	Organic acids and derivatives	64400	111000	84100	126000	101000	87800	0.786989	1.2131	0.278701
pme0243	Glutaric acid	Organic acids and derivatives	14400000	12200000	12900000	13200000	13900000	14900000	0.67087	1.06329	0.0885367
pme0245	Adipic acid	Organic acids and derivatives	980000	1460000	1250000	860000	715000	807000	1.31218	0.645528	-0.631447
pme0249	Azelaic acid	Organic acids and derivatives	1540	6670	6630	13700	13000	4670	0.928832	2.11388	1.07989
pme0252	N-Acetyl-l-leucine	Amino acid and derivatives	7640000	8910000	8260000	9350000	11000000	11600000	1.33099	1.28779	0.364894
pme0256	Xanthine	Nucleotide and derivates	64100	80500	71600	117000	75500	74000	0.794337	1.23265	0.301769
pme0258	Uracil	Nucleotide and derivates	4740000	4340000	2800000	1820000	1360000	3970000	1.00978	0.601852	-0.73252
pme0263	5-Methyluridine	Nucleotide and derivates	55500	57100	85600	73200	56000	114000	0.502189	1.22704	0.295186
pme0264	Thymidine	Nucleotide and derivates	157000	75600	103000	48300	65100	76300	1.17279	0.565256	-0.823023
pme0267	2-Methylsuccinic acid	Organic acids and derivatives	2430000	2700000	2450000	1820000	1620000	1730000	1.50143	0.682058	-0.552034
pme0270	Maleic acid	Organic acids and derivatives	98600	84400	99900	81600	70400	86100	1.17342	0.84164	-0.248725
pme0278	2,6-Diaminooimelic acid	Amino acid and derivatives	24500	80800	54800	60200	49800	164000	0.700052	1.71143	0.775203
pme0281	Terephthalic acid	Organic acids and derivatives	3640000	3550000	3400000	3350000	3000000	3430000	1.05719	0.923513	-0.114796
pme0282	Phthalic acid	Organic acids and derivatives	284000	288000	274000	246000	224000	241000	1.46352	0.840426	-0.250808
pme0285	4-Guanidinobutyric acid	Organic acids and derivatives	4190000	5160000	4610000	3710000	4240000	9400000	0.324371	1.24284	0.313637
pme0286	2-Hydroxyisocaproic acid	Organic acids and derivatives	47700	45000	84900	31900	30500	21000	1.28838	0.469595	-1.09051
pme0303	Caffeate	Phenylpropanoids	9	9	9	3140000	4870000	1880000	1.55168	366296	18.4827
pme0305	Ferulic acid	Phenylpropanoids	187000	184000	230000	518000	431000	241000	1.24847	1.98003	0.985525
pme0309	Methyl gallate	Organic acids and derivatives	9	9	9	26400	35000	29000	1.55187	3348.15	11.7091
pme0324	Chrysin	Flavone	42800	42100	157000	35400	30900	456000	0.122796	2.15916	1.11047
pme0355	Daidzein	Isoflavone	34100000	16000000	23800000	22900000	22900000	14400000	0.523835	0.814614	-0.295811
pme0361	Quercetin 3-alpha-L-arabinofuranoside (Avicularin)	Flavonol	487000	633000	710000	687000	1580000	390000	0.435473	1.45191	0.537955
pme0364	Chrysoeriol	Flavone	6020000	9400000	11600000	7660000	7340000	4000000	0.786865	0.703183	-0.508028
pme0369	Kaempferol 3-O-rutinoside (Nicotiflorin)	Flavonol	17400000	16100000	24500000	15800000	19200000	11500000	0.753613	0.801724	-0.318822
pme0372	Naringenin 7-O-glucoside (Prunin)	Flavanone	3250000	4000000	4950000	5430000	5300000	2010000	0.0450859	1.04426	0.0624841
pme0374	Isovitexin	Flavone	156000	187000	177000	218000	292000	276000	1.39973	1.51154	0.596018
pme0377	Naringenin	Flavanone	216000	179000	172000	127000	119000	80300	1.35076	0.575485	-0.79715
pme0379	Apigenin	Flavone	7060000	5220000	7040000	7480000	7300000	4470000	0.0833997	0.996377	-0.00523665
pme0387	Homovanillic acid	Phenylpropanoids	349000	296000	264000	362000	388000	229000	0.242546	1.07701	0.107029
pme0398	Chlorogenic acid (3-O-Caffeoylquinic acid)	Organic acids and derivatives	566000	342000	508000	2270000	1960000	2830000	1.49755	4.98588	2.31785
pme0413	Vanillin	Organic acids and derivatives	564000	475000	479000	625000	526000	806000	0.992036	1.2892	0.366472
pme0422	3-Hydroxy-4-methoxycinnamic acid	Phenylpropanoids	215000	191000	273000	555000	471000	287000	1.27124	1.93373	0.951383
pme0432	Procyanidin A2	Proanthocyanidins	125000	92700	77400	31900	54200	45500	1.38179	0.445951	-1.16504
pme0442	Delphinidin	Anthocyanins	261000	174000	163000	190000	157000	251000	0.0403701	1	0
pme0443	Malvidin 3-O-galactoside	Anthocyanins	364000	586000	411000	441000	506000	409000	0.130605	0.996326	-0.00530989
pme0444	Malvidin 3-O-glucoside (Oenin)	Anthocyanins	579000	675000	633000	619000	712000	682000	0.777706	1.06677	0.0932527
pme0450	L-Epicatechin	Polyphenol	233000	284000	315000	181000	80800	471000	0.549306	0.880769	-0.183164
pme0486	Methylmalonic acid	Organic acids and derivatives	7270000	7750000	9080000	5200000	4690000	4790000	1.48568	0.609129	-0.715181
pme0496	Nicotinic acid	Vitamins and derivatives	540000	602000	506000	675000	463000	483000	0.167677	0.983617	-0.0238322
pme0513	Xylitol	Alcohols	22500	12800	22700	19100	18500	11800	0.473949	0.851724	-0.231542
pme0516	Inositol	Alcohols	646000	710000	542000	834000	862000	568000	0.760069	1.19283	0.254394
pme0519	D-(+)-Sucrose	Carbohydrates	979000	959000	960000	501000	524000	399000	1.50394	0.491373	-1.02511
pme0534	Gluconic acid	Others	219000	317000	218000	727000	686000	623000	1.51382	2.70027	1.4331
pme1002	L-Tyramine	Amino acid and derivatives	727000	1090000	1610000	859000	1560000	2460000	0.603119	1.42369	0.509639
pme1008	3-Chloro-L-tyrosine	Amino acid and derivatives	191000	338000	261000	179000	148000	268000	0.785914	0.753165	-0.408963
pme1014	Menaquinone (K2)	Vitamins and derivatives	4680000	6740000	6330000	4880000	7890000	4390000	0.143102	0.966761	-0.0487695
pme1055	L-Kynurenine	Amino acid and derivatives	10200	12100	17800	9700	7920	10800	1.01756	0.708728	-0.496696
pme1063	Uridine	Nucleotide and derivates	1900000	1610000	1300000	1100000	809000	902000	1.38377	0.584407	-0.774953
pme1070	L-(-)-Tyrosine	Amino acid and derivatives	654000	583000	744000	1720000	1280000	1220000	1.46178	2.13024	1.09101
pme1097	Adenine	Nucleotide and derivates	637000	438000	501000	298000	220000	203000	1.45051	0.457487	-1.1282
pme1104	L-Isoleucine	Amino acid and derivatives	110000	115000	167000	221000	273000	197000	1.3617	1.76276	0.817832
pme1107	Guanine	Nucleotide and derivates	119000	67000	89700	126000	86500	65400	0.0338088	1.00798	0.0114666
pme1119	Inosine	Nucleotide and derivates	73700	246000	41400	22000	40000	117000	0.635045	0.495708	-1.01244
pme1137	6-hydroxynicotinic acid	Vitamins and derivatives	85900	132000	80000	77600	164000	315000	0.775599	1.86841	0.901813
pme1178	Guanosine	Nucleotide and derivates	12100000	9160000	7970000	4490000	4190000	10900000	0.95034	0.66986	-0.578069
pme1184	Deoxyguanosine	Nucleotide and derivates	1320000	646000	1260000	679000	914000	1250000	0.331043	0.881277	-0.182332
pme1194	Deoxycytidine	Nucleotide and derivates	219000	129000	193000	111000	153000	204000	0.511646	0.865065	-0.20912
pme1210	L-Methionine	Amino acid and derivatives	1240000	1660000	1450000	1650000	1890000	3060000	1.06662	1.51724	0.601451
pme1218	2-Picolinic acid	Organic acids and derivatives	589000	763000	457000	705000	545000	1370000	0.683607	1.44831	0.534374
pme1261	Pantothenol	Alcohols	41700	26000	44700	28300	30600	27200	0.913563	0.766014	-0.384557
pme1286	S-(5'-Adenosy)-L-homocysteine	Amino acid and derivatives	703000	943000	470000	474000	430000	882000	0.455753	0.844045	-0.244608
pme1292	Homogentisic acid	Organic acids and derivatives	2060000	1600000	2140000	2300000	2140000	1560000	0.135807	1.03448	0.0489096
pme1296	Xanthosine	Nucleotide and derivates	737000	1010000	734000	559000	606000	1580000	0.0247473	1.10641	0.145884
pme1313	N'-Formylkynurenine	Amino acid and derivatives	777000	1120000	924000	488000	399000	661000	1.3333	0.548742	-0.865801
pme1346	8-Hydroxyguanosine	Nucleotide and derivates	170000	110000	75400	82100	123000	244000	0.32704	1.26365	0.337593
pme1363	Nicotinic acid adenine dinucleotide	Nucleotide and derivates	68100	24600	46400	164000	143000	85500	1.27704	2.82171	1.49657
pme1378	1-Methyladenosine	Nucleotide and derivates	22900	34300	42000	26900	26500	31000	0.502747	0.850806	-0.233097
pme1383	Pyridoxine	Vitamins and derivatives	3490000	4960000	4220000	5290000	5560000	6780000	1.25561	1.39148	0.476616
pme1398	Delphinidin 3-O-glucoside (Mirtillin)	Anthocyanins	2830000	1410000	1810000	2630000	2340000	5550000	0.897468	1.73884	0.798128
pme1399	Xanthohumol	Flavanone	6610	3120	7770	8070	3840	5840	0.0373435	1.01429	0.0204641
pme1408	L-Glutamine	Amino acid and derivatives	21200	39000	29400	45800	41000	49800	1.22386	1.52455	0.608387
pme1417	L-Tryptamine	Alkaloids	149000	97700	153000	116000	128000	77200	0.725873	0.803603	-0.315446
pme1419	L-Methionine methyl ester	Amino acid and derivatives	104000	137000	116000	80000	87600	90600	1.33339	0.723249	-0.467435
pme1434	Syringin	Phenylpropanoids	9	9	2420000	9	9	9	0.695818	1.11569e-05	-16.4517
pme1436	p-Coumaric acid	Phenylpropanoids	422000	481000	561000	949000	736000	560000	1.20074	1.53347	0.6168
pme1473	5'-Deoxy-5'-(methylthio)adenosine	Nucleotide and derivates	243000	272000	239000	390000	261000	340000	1.1134	1.31432	0.394321
pme1498	Formononetin (4'-O-methyldaidzein)	Isoflavone	8650000	3820000	3980000	1440000	1680000	1560000	1.42986	0.284498	-1.81351
pme1502	Kumatakenin	Flavonol	276000	666000	68400	261000	220000	212000	0.0102265	0.685867	-0.543999
pme1516	Epigallocatechin (EGC)	Polyphenol	24500	56600	40700	46200	60800	44500	0.756222	1.24384	0.314804
pme1518	Nobiletin	Flavone	82800	53400	101000	50900	41600	40000	1.27444	0.5586	-0.840112
pme1540	Isorhamnetin 3-O-neohesperidoside	Flavonol	13200000	5960000	8070000	7850000	8400000	1960000	0.695429	0.668748	-0.580466
pme1544	Acacetin	Flavone	304000	491000	80200	245000	182000	345000	0.116625	0.882084	-0.181012
pme1550	Tangeretin	Flavone	63300	47500	59900	46400	31400	37900	1.28626	0.677797	-0.561074
pme1552	Myricetin 3-O-rhamnoside (Myricitrin)	Flavonol	9	9	29900	649000	1100000	416000	1.30863	72.3645	6.17721
pme1578	Genistein (4',5,7-Trihydroxyisoflavone)	Isoflavone	761000	158000	278000	133000	115000	90500	1.19045	0.28279	-1.8222
pme1598	Hesperetin 5-O-glucoside	Flavanone	17800000	9720000	15400000	10700000	23300000	17400000	0.400857	1.19758	0.260118
pme1605	Kaempferol 3-O-robinobioside (Biorobin)	Flavonol	892000	755000	528000	983000	998000	1190000	1.17314	1.45793	0.543922
pme1611	Isohemiphloin	Flavone	291000	267000	331000	530000	402000	649000	1.34281	1.7784	0.830582
pme1622	Kaempferol 3-O-glucoside (Astragalin)	Flavonol	2230000	2190000	3200000	3070000	4170000	3460000	1.17515	1.4042	0.489748
pme1637	Coniferyl alcohol	Phenylpropanoids	10900	7580	8820	47300	44100	29600	1.50453	4.43223	2.14803
pme1667	Isovitexin 7-O-glucoside (Saponarin)	Flavonoid	268000	109000	101000	234000	106000	101000	0.139458	0.922594	-0.116232
pme1682	trans-2-Hexenal	Others	254000	191000	170000	43100	84600	223000	0.976218	0.570244	-0.810349
pme1683	D-Pantothenic dcid	Organic acids and derivatives	52200	72500	60800	63700	55800	109000	0.552223	1.23181	0.300775
pme1684	D-(+)-Glucono-1,5-lactone	Carbohydrates	35500	72100	40900	58600	95900	113000	1.13799	1.80135	0.849076
pme1691	Acetylcholine	Alkaloids	290000	415000	244000	633000	743000	1650000	1.32098	3.18862	1.67293
pme1692	Inosine 5'-monophosphate	Nucleotide and derivates	2390	3910	3170	8350	7890	5520	1.43268	2.29778	1.20024
pme1695	Sinapic acid	Phenylpropanoids	9	9	9	14700	6120	6620	1.54547	1016.3	9.98911
pme1709	Nicotinic Acid Methyl Ester (Methyl Nicotinate)	Vitamins and derivatives	1200000	1440000	1440000	371000	206000	79300	1.40475	0.160858	-2.63614
pme1711	3-Hydroxy-3-methyl butyric acid	Organic acids and derivatives	174000	149000	274000	256000	178000	268000	0.548764	1.17588	0.23374
pme1712	L-Saccharopine	Amino acid and derivatives	60200	48700	66000	128000	118000	88400	1.41328	1.91195	0.935045
pme1738	3-Carbamyl-1-methylpyridinium (1-Methylnicotinamide)	Alkaloids	394000	569000	723000	412000	459000	1460000	0.29537	1.38256	0.467344
pme1773	Cyanidin 3-O-rutinoside (Keracyanin)	Anthocyanins	22100000	19100000	22900000	13500000	19500000	9440000	1.10427	0.66209	-0.5949
pme1786	Malvidin 3,5-diglucoside (Malvin)	Anthocyanins	83800	81600	147000	52100	67500	74600	1.11059	0.621639	-0.685851
pme1793	Pelargonin	Anthocyanins	325000	318000	325000	108000	145000	282000	1.20078	0.552686	-0.855468
pme1806	Chlorogenic acid methyl ester	Organic acids and derivatives	12200	13300	11700	30400	15000	55900	1.14175	2.72312	1.44526
pme1814	2,5-dihydroxybenzoic acid (Gentisic acid)	Organic acids and derivatives	9	9	9	131000	172000	132000	1.55197	16111.1	13.9758
pme1828	Betaine	Alkaloids	871000	933000	900000	1290000	1130000	3870000	0.999296	2.32618	1.21796
pme1830	Succinic acid	Organic acids and derivatives	84400000	78500000	101000000	63500000	56600000	53600000	1.42842	0.658204	-0.603394
pme1841	1,5-Diaminopentane	Phenolamides	2410000	2560000	3140000	2340000	1830000	5730000	0.142002	1.22072	0.287727
pme1846	D(+)-Glucose	Carbohydrates	415000	482000	356000	610000	589000	542000	1.3692	1.38947	0.47453
pme1852	Creatine	Organic acids and derivatives	30200	33900	34900	47500	44000	130000	1.05815	2.23737	1.16181
pme1894	D-Sorbitol	Alcohols	1050000	1110000	997000	995000	903000	4540000	0.550892	2.03928	1.02806
pme1936	Creatinine	Organic acids and derivatives	9	9	9	316000	349000	1410000	1.54338	76851.9	16.2298
pme1944	D-Mannitol	Alcohols	485000	292000	479000	157000	212000	410000	1.0097	0.620223	-0.689141
pme1952	Riboflavin	Vitamins and derivatives	6380000	8100000	8070000	4120000	3250000	1360000	1.27561	0.38714	-1.36907
pme1966	2-Aminoethanesulfonic acid	Organic acids and derivatives	69200	135000	143000	90100	71000	290000	0.164833	1.29925	0.37768
pme1977	Suberic acid	Organic acids and derivatives	16200	14900	22500	34300	30100	47500	1.37047	2.08769	1.06191
pme1988	L-Alanine	Amino acid and derivatives	114000	84100	63600	260000	218000	519000	1.37771	3.80971	1.92968
pme2009	L-(+)-Tartaric acid	Organic acids and derivatives	42900	34600	41500	109000	60600	55400	1.23007	1.89076	0.918963
pme2019	DL-Arabinose	Carbohydrates	188000	198000	225000	407000	330000	323000	1.47358	1.73486	0.79482
pme2033	L(-)-Malic acid	Organic acids and derivatives	9150000	12100000	9440000	15400000	14300000	12900000	1.34932	1.38807	0.473085
pme2036	Quinic acid	Organic acids and derivatives	12600000	11500000	8260000	15400000	11700000	9880000	0.527523	1.14277	0.192534
pme2046	3-N-Methyl-L-histidine	Amino acid and derivatives	5890000	5610000	4430000	6630000	6210000	13900000	0.970041	1.67859	0.747253
pme2049	2-Hydroxybutanoic acid	Organic acids and derivatives	173000	9	209000	353000	9	9	0.512232	0.924109	-0.113865
pme2050	Citric acid	Organic acids and derivatives	25500000	23200000	17100000	29300000	25600000	22600000	0.801079	1.17781	0.236109
pme2108	L-Carnitine	Alkaloids	15400	19500	18200	201000	226000	665000	1.49423	20.565	4.36212
pme2111	L-ascorbate	Vitamins and derivatives	240000	243000	225000	216000	184000	146000	1.16923	0.771186	-0.374848
pme2122	Histamine	Amino acid and derivatives	580000	763000	745000	555000	688000	1610000	0.449159	1.36638	0.450358
pme2129	(S)-(-)-2-Hydroxyisocaproic acid	Organic acids and derivatives	3120000	3300000	4840000	4250000	5600000	6000000	1.10606	1.40764	0.493276
pme2136	DL-threitol	Alcohols	34400	59200	49700	49000	22400	44900	0.584613	0.811584	-0.301188
pme2155	Theobromine	Alkaloids	60200	53800	51100	87800	80500	50800	0.925931	1.32707	0.408249
pme2165	Orotic acid	Vitamins and derivatives	389000	452000	383000	440000	441000	329000	0.0783435	0.988562	-0.0165965
pme2169	Fumaric acid	Organic acids and derivatives	116000	173000	275000	366000	217000	137000	0.466763	1.2766	0.352302
pme2232	Lactucin	Terpene	567000	404000	452000	511000	550000	266000	0.321724	0.932537	-0.100767
pme2237	Dulcitol	Alcohols	10000	25100	6430	43200	39700	34400	1.30681	2.82446	1.49798
pme2241	Citraconic acid	Organic acids and derivatives	183000	423000	662000	1040000	762000	417000	0.896041	1.75	0.807355
pme2253	L-Gulonic-γ-lactone	Others	71100	65300	64500	46200	38600	35000	1.47576	0.596317	-0.74585
pme2256	D-Arabitol	Alcohols	20200	21700	26400	32900	37000	34900	1.44802	1.53441	0.617681
pme2266	Biotin	Vitamins and derivatives	1170000	1370000	1500000	1590000	1480000	1020000	0.0328945	1.01238	0.0177456
pme2268	Trigonelline	Alkaloids	4610000	6640000	4620000	4900000	5880000	30800000	0.694952	2.62004	1.38959
pme2278	Guanosine monophosphate	Nucleotide and derivates	1980	9	3470	29700	23000	16100	1.09626	12.603	3.6557
pme2289	Vitamin A	Vitamins and derivatives	9	7850	9	9	4550	9	0.0140408	0.58058	-0.784434
pme2292	Putrescine	Phenolamides	174000	194000	305000	115000	81900	187000	1.1131	0.570431	-0.809876
pme2362	Mandelic acid	Organic acids and derivatives	96600	75800	89000	110000	87700	90800	0.641697	1.10367	0.142312
pme2366	Phenethylamine	Others	393000	222000	322000	461000	342000	1450000	0.885082	2.40448	1.26573
pme2367	Quinone	Quinones	312000	331000	375000	448000	388000	278000	0.389536	1.0943	0.130012
pme2380	A-Ketoglutaric acid	Organic acids and derivatives	183000	184000	134000	260000	251000	151000	0.853263	1.32136	0.402021
pme2427	N-Acetyl-L-tyrosine	Amino acid and derivatives	43100	412000	29100	43000	77500	156000	0.0373735	0.571045	-0.808324
pme2435	L-Fucose	Carbohydrates	16700	39700	16200	284000	279000	201000	1.51573	10.5234	3.39553
pme2457	Luteolin 7-O-glucoside (Cynaroside)	Flavone	2810000	3100000	3610000	3780000	4890000	4140000	1.28681	1.34559	0.428237
pme2482	Protocatechuic aldehyde	Polyphenol	467000	405000	404000	501000	624000	265000	0.10355	1.08934	0.123457
pme2486	Protocatechuic acid	Polyphenol	1050000	685000	603000	384000	431000	648000	1.132	0.625749	-0.676345
pme2493	Kaempferol 3,7-dirhamnoside (Kaempferitrin)	Flavonol	75600	183000	64300	242000	202000	105000	0.936377	1.70022	0.765719
pme2527	L(+)-Ornithine	Amino acid and derivatives	363000	242000	338000	215000	176000	716000	0.0954394	1.17391	0.231326
pme2529	1,5-Anhydro-D-glucitol	Alcohols	24400	27000	23000	269000	248000	191000	1.54711	9.51613	3.25037
pme2550	Cis-Aconitic acid	Organic acids and derivatives	16500	12600	12100	8600	19300	6150	0.585578	0.826456	-0.27499
pme2555	Adenosine 5'-monophosphate	Nucleotide and derivates	61600	69000	41800	102000	72400	70000	1.05562	1.41763	0.503485
pme2559	N-Acetylaspartate	Amino acid and derivatives	13100	29300	15300	33000	38600	23200	1.10366	1.64298	0.716316
pme2569	(5-L-Glutamyl)-L-amino acid	Amino acid and derivatives	159000	214000	185000	132000	116000	214000	0.732196	0.827957	-0.272372
pme2589	Oxoadipic acid	Organic acids and derivatives	463000	348000	268000	709000	1260000	1010000	1.41153	2.76089	1.46513
pme2596	4-Pyridoxic acid	Alkaloids	1730000	1650000	2180000	1340000	1290000	1550000	1.26825	0.751799	-0.411582
pme2598	3,4-Dihydroxybenzeneacetic acid	Organic acids and derivatives	84200	37900	65400	46600	34000	82700	0.395389	0.870933	-0.199366
pme2601	3-Hydroxypropanoic acid	Organic acids and derivatives	20300	11300	9770	32100	25900	14300	0.991331	1.74764	0.805411
pme2603	3-Hydroxyanthranilic acid	Organic acids and derivatives	432000	382000	357000	359000	382000	424000	0.0813415	0.994876	-0.00741112
pme2607	5-Hydroxyindole-3-acetic acid	Indole derivatives	299000	323000	342000	208000	212000	126000	1.32018	0.56639	-0.820132
pme2617	Methionine sulfoxide	Amino acid and derivatives	9	9	9	9	9	976000	0.669553	36148.8	15.1417
pme2634	Dl-Norvaline	Amino acid and derivatives	4880000	4930000	6050000	7280000	7510000	15100000	1.16105	1.88462	0.91427
pme2651	NADP	Nucleotide and derivates	25800	40700	24800	70900	65200	56600	1.43648	2.11062	1.07767
pme2658	N-Methyltryptamine	Alkaloids	9	9	16000	9	9	11900	0.0425418	0.744038	-0.426552
pme2671	4-Hydroxybenzaldehyde	Organic acids and derivatives	4680000	4430000	3630000	3510000	2880000	1140000	1.01039	0.591052	-0.758644
pme2693	N-Acetylputrescine	Phenolamides	150000	192000	140000	110000	104000	467000	0.125357	1.41286	0.498622
pme2695	Phe-Phe	Amino acid and derivatives	1140000	1100000	1250000	1070000	1260000	1370000	0.480247	1.06017	0.0842982
pme2702	4-Acetamidobutyric acid	Organic acids and derivatives	299000	9	170000	334000	315000	293000	0.70219	2.00849	1.00611
pme2706	2,3-Dihydroxybenzoic acid	Organic acids and derivatives	316000	194000	215000	349000	422000	388000	1.28051	1.59862	0.676828
pme2723	Indole-3-carboxaldehyde	Indole derivatives	175000	205000	136000	219000	203000	52500	0.355588	0.919574	-0.120963
pme2735	S-(5'-Adenosyl)-L-methionine	Amino acid and derivatives	3060000	4670000	4100000	4670000	4740000	7970000	1.01317	1.46915	0.554978
pme2746	Flavin adenine dinucleotide (FAD)	Nucleotide and derivates	1040000	1180000	982000	917000	820000	945000	1.21463	0.837601	-0.255664
pme2755	N-Acetyl-D-glucosamine	Carbohydrates	388000	327000	371000	349000	448000	2220000	0.745976	2.77808	1.47409
pme2761	4-Hydroxy-2-oxoglutaric acid	Organic acids and derivatives	378000	280000	238000	267000	198000	98900	0.973798	0.629353	-0.668059
pme2776	2'-Deoxyinosine	Nucleotide and derivates	920000	304000	583000	292000	357000	396000	0.922677	0.578307	-0.790094
pme2786	N-Acetyl-5-hydroxytryptamine	Alkaloids	221000	238000	222000	201000	225000	72100	0.756301	0.731424	-0.451219
pme2801	7-Methylxanthine	Nucleotide and derivates	101000	96400	187000	76500	56800	72100	1.22796	0.534339	-0.904172
pme2827	Palmitaldehyde	Lipids	13600	11400	13100	30000	42800	16300	1.26267	2.33858	1.22563
pme2828	4-Nitrophenol	Others	411000	846000	542000	614000	575000	3940000	0.686769	2.85103	1.51148
pme2836	5-Hydroxytryptophol	Indole derivatives	1250000	1220000	1310000	2450000	2820000	834000	0.672236	1.61481	0.691369
pme2890	L-Homocystine	Amino acid and derivatives	13400	33700	26700	34400	31600	107000	0.9637	2.34417	1.22908
pme2898	Dihydromyricetin	Flavonol	502000	499000	506000	248000	303000	159000	1.38205	0.471135	-1.08579
pme2903	4-Hydroxybenzoic acid	Organic acids and derivatives	6800000	6030000	7170000	5900000	5670000	6970000	0.709593	0.927	-0.109359
pme2914	3-Hydroxy-3-methylpentane-1,5-dioic acid	Amino acid and derivatives	4640000	10100000	2940000	7490000	9210000	6640000	0.773292	1.32014	0.400686
pme2949	Hesperetin 7-rutinoside (Hesperidin)	Flavanone	22100	21300	18100	34800	34100	36500	1.50527	1.71382	0.777217
pme2960	Naringenin chalcone	Flavanone	205000	175000	174000	111000	124000	93800	1.45351	0.593502	-0.752676
pme2963	Aromadedrin (Dihydrokaempferol)	Flavonol	90900	71900	82400	69600	60500	65500	1.30071	0.797716	-0.326053
pme2982	Pinocembrin (Dihydrochrysin)	Flavanone	53700	47100	74600	122000	127000	148000	1.45269	2.2634	1.17849
pme2988	3,4-Dihydrocoumarin	Phenylpropanoids	9	79000	95700	137000	183000	99400	0.811675	2.40056	1.26337
pme2993	Scopoletin (7-Hydroxy-5-methoxycoumarin)	Phenylpropanoids	441000	521000	425000	378000	385000	148000	0.928367	0.656813	-0.606445
pme3005	N,N-Dimethylformamide	Organic acids and derivatives	450000	524000	788000	650000	651000	782000	0.739133	1.18218	0.241449
pme3011	γ-aminobutyric acid	Organic acids and derivatives	706000	717000	594000	1230000	1220000	3720000	1.21317	3.059	1.61306
pme3017	2-Aminoisobutyric acid	Amino acid and derivatives	9180000	10100000	10600000	7040000	6050000	17000000	0.265668	1.00703	0.010104
pme3033	N,N-Dimethylglycine	Amino acid and derivatives	989000	1160000	1080000	1330000	1340000	3960000	0.948921	2.05327	1.03792
pme3034	ethylmalonate	Organic acids and derivatives	458000	433000	419000	433000	468000	494000	0.844772	1.06489	0.0906983
pme3038	5-oxoproline	Amino acid and derivatives	2200000	2630000	1590000	1990000	3790000	7180000	0.922178	2.01869	1.01342
pme3069	Taurocholic acid	Organic acids and derivatives	239000	157000	174000	194000	137000	100000	0.865599	0.75614	-0.403274
pme3085	2-(Formylamino)benzoic acid	Organic acids and derivatives	30900	108000	28500	56500	51900	13900	0.291376	0.730585	-0.452875
pme3096	Aminomalonic acid	Organic acids and derivatives	3450000	3300000	3920000	2610000	2230000	2200000	1.46413	0.659794	-0.599913
pme3104	1-Methyladenine	Nucleotide and derivates	127000	124000	121000	118000	129000	225000	0.651693	1.26882	0.343484
pme3129	Quercetin 4'-O-glucoside (Spiraeoside)	Flavonol	12500000	7780000	10900000	7440000	17600000	13700000	0.436847	1.24246	0.313203
pme3154	(Rs)-Mevalonic acid	Organic acids and derivatives	98600	129000	112000	110000	135000	86500	0.118152	0.976148	-0.0348276
pme3160	D-Glucose 6-phosphate	Carbohydrates	375000	634000	365000	2580000	2300000	2330000	1.52568	5.24745	2.39162
pme3163	D-Sedoheptuiose 7-phosphate	Carbohydrates	592000	514000	432000	1140000	925000	442000	0.900477	1.63004	0.704906
pme3174	Cytidine 5'-monophosphate (Cytidylic acid)	Nucleotide and derivates	10300	9	9	44900	68800	473000	1.24646	56.8618	5.82939
pme3184	2'-Deoxyadenosine-5'-monophosphate	Nucleotide and derivates	7160000	8290000	7610000	6530000	8160000	22700000	0.592261	1.62142	0.69726
pme3191	Uridine 5'-monophosphate	Nucleotide and derivates	30800	67000	28400	29100	32200	88100	0.205095	1.18384	0.243468
pme3193	N-acetylglycine	Amino acid and derivatives	9	7980	9	9	7900	6150	0.542443	1.75781	0.813783
pme3198	2,4-Dihydroxybenzoic acid	Organic acids and derivatives	2350000	1730000	2510000	1790000	1030000	2820000	0.571672	0.855842	-0.224583
pme3200	1-methylguanidine	Nucleotide and derivates	67000	76900	74200	94200	83900	207000	0.984607	1.7657	0.820243
pme3207	trans,trans-Muconic acid	Organic acids and derivatives	34900	36700	22700	66400	52000	46700	1.30705	1.7508	0.80801
pme3208	Glycitin	Isoflavone	2430000	1660000	3550000	2680000	3470000	5540000	0.861758	1.5301	0.61363
pme3209	Genistein 7-O-Glucoside (Genistin)	Isoflavone	433000	559000	616000	1000000	1040000	1010000	1.48805	1.89677	0.923542
pme3211	Quercetin 3-O-glucoside (Isotrifoliin)	Flavonol	13000000	8380000	11000000	8340000	19600000	13600000	0.533656	1.28289	0.359398
pme3217	Isoliquiritigenin	Flavanone	3280000	2750000	3760000	2020000	1780000	2080000	1.45484	0.600613	-0.735493
pme3227	Vitexin 2''-O-beta-L-rhamnoside	Flavone	353000	338000	462000	358000	334000	134000	0.80053	0.716392	-0.481179
pme3233	Calycosin	Isoflavone	15200000	12400000	20700000	13300000	12800000	6030000	0.920765	0.665217	-0.588102
pme3237	Liquiritigenin	Flavanone	921000	333000	547000	387000	278000	453000	0.882658	0.620766	-0.687878
pme3245	Medicarpin	Phenylpropanoids	1330000	407000	728000	709000	368000	1190000	0.192277	0.919675	-0.120803
pme3246	Coniferin	Phenylpropanoids	26400	40600	9	142000	116000	162000	0.943787	6.26781	2.64796
pme3250	Biochanin A	Isoflavone	116000	250000	9	107000	92800	151000	0.626573	0.958446	-0.0612304
pme3252	Glycitein	Isoflavone	11500000	9240000	14700000	9700000	9600000	4480000	0.931614	0.670993	-0.57563
pme3256	Delphinidin 3-O-rutinoside (Tulipanin)	Anthocyanins	70100	87700	30800	91500	78200	56600	0.548817	1.19989	0.262907
pme3261	6-Hydroxydaidzein	Isoflavone	229000	234000	277000	171000	170000	85000	1.19338	0.575676	-0.796672
pme3263	2'-Hydroxydaidzein	Isoflavone	184000	262000	324000	394000	344000	228000	0.714092	1.25455	0.327165
pme3268	Kaempferol 3-O-galactoside (Trifolin)	Flavonol	27800000	28800000	46700000	35300000	34300000	9180000	0.58459	0.762633	-0.390939
pme3279	2'-Hydroxygenistein	Isoflavone	9	9	87700	210000	243000	103000	1.15201	6.33849	2.66414
pme3282	Afzelechin (3,5,7,4'-Tetrahydroxyflavan)	Flavanone	143000	129000	187000	195000	81300	415000	0.298255	1.5061	0.590818
pme3292	Prunetin	Isoflavone	99500	212000	35000	155000	161000	194000	0.81207	1.47186	0.557642
pme3305	p-Coumaryl alcohol	Phenylpropanoids	63600	87000	64200	89600	53600	119000	0.446831	1.22067	0.287674
pme3309	2-Methylglutaric acid	Organic acids and derivatives	769000	1250000	1060000	709000	615000	703000	1.21787	0.658331	-0.603116
pme3313	D-Fructose 6-phosphate	Carbohydrates	172000	239000	166000	877000	756000	730000	1.53392	4.09532	2.03398
pme3333	1,4-dihydro-1-Methyl-4-oxo-3-pyridinecarboxamide	Alkaloids	168000	230000	147000	129000	321000	202000	0.371478	1.19633	0.258616
pme3336	N6-Succinyl Adenosine	Nucleotide and derivates	296000	292000	286000	319000	227000	284000	0.483884	0.949657	-0.0745219
pme3346	5-hydroxyhexanoic acid	Organic acids and derivatives	238000	264000	278000	425000	417000	341000	1.45265	1.51667	0.600904
pme3367	6-MethylCoumarin	Phenylpropanoids	7640	18400	21500	19300	29100	29800	1.00955	1.64493	0.718027
pme3382	N-Acetylthreonine	Amino acid and derivatives	32500	39400	24200	55900	60000	47800	1.36424	1.70343	0.768446
pme3388	H-HomoArg-OH	Amino acid and derivatives	92800	95800	431000	230000	197000	438000	0.666337	1.39606	0.481363
pme3391	Petunidin 3-O-glucoside	Anthocyanins	1170000	1080000	807000	673000	1190000	903000	0.413153	0.904809	-0.144315
pme3392	Pelargonidin 3-O-beta-D-glucoside（Callistephin chloride)	Anthocyanins	336000	173000	452000	482000	206000	539000	0.374353	1.2768	0.352527
pme3396	Fustin	Flavonol	102000000	116000000	118000000	103000000	100000000	54700000	0.874805	0.766964	-0.382769
pme3400	Sissotrin	Isoflavone	2920000	3840000	2000000	1830000	1590000	2430000	1.00269	0.667808	-0.582494
pme3419	Esculetin (6,7-dihydroxycoumarin)	Phenylpropanoids	9	9	9	94900	60500	9	1.11507	5755.89	12.4908
pme3425	6-Methoxy-7,8-DihydroxyCoumarin	Phenylpropanoids	243000	283000	164000	9	9	44600	1.23976	0.0646638	-3.9509
pme3428	Esculin (6,7-Dihydroxycoumarin-6-glucoside)	Phenylpropanoids	192000	118000	153000	214000	170000	214000	0.949114	1.29158	0.369133
pme3440	Butein	Flavanone	477000	380000	575000	369000	311000	620000	0.440987	0.907821	-0.13952
pme3443	Sinapinaldehyde	Phenylpropanoids	9560	7790	10800	14800	11900	15400	1.29503	1.49556	0.580685
pme3456	p-Coumaraldehyde	Phenylpropanoids	45100	62400	53300	52300	37700	15100	0.865562	0.653607	-0.613505
pme3459	Caffeyl alcohol	Phenylpropanoids	49500	9	9	9	9	9	0.735553	0.000545256	-10.8408
pme3469	Kaempferol-3-O-robinoside-7-O-rhamnoside (Robinin)	Flavonol	18200000	10100000	3460000	21900000	2640000	7030000	0.177259	0.994018	-0.00865665
pme3475	Butin	Flavone	217000	170000	171000	114000	113000	69900	1.35444	0.532079	-0.910288
pme3478	Pantetheine	Vitamins and derivatives	100000	128000	103000	82600	67800	85300	1.30854	0.712085	-0.489879
pme3484	Myricetin 3-O-galactoside	Flavonol	9	9	9	26600	194000	42200	1.54173	9733.33	13.2487
pme3504	Formononetin 7-O-glucoside (Ononin)	Isoflavone	2130000	2000000	2660000	1270000	1190000	866000	1.43304	0.489838	-1.02962
pme3509	7,4'-Dihydroxyflavone	Flavone	26000000	12800000	18800000	17400000	17800000	11000000	0.591936	0.802083	-0.318176
pme3514	Morin	Flavonol	9000	7250	10700	37000	89900	24700	1.39936	5.62523	2.49191
pme3550	Bergapten	Phenylpropanoids	4270	8430	7360	2380	3040	3660	1.29068	0.452642	-1.14356
pme3564	Daphnetin	Phenylpropanoids	177000	134000	167000	236000	206000	9	0.61406	0.924705	-0.112935
pme3576	Anthranilic acid	Organic acids and derivatives	49700	68700	68900	98400	42100	14000	0.563388	0.82488	-0.277744
pme3609	Cyanidin	Anthocyanins	19200000	13900000	14100000	14700000	18300000	4620000	0.583621	0.797034	-0.327287
pme3705	D-glucoronic acid	Others	181000	250000	203000	278000	250000	197000	0.715601	1.14353	0.193498
pme3719	D-Xylonic acid	Organic acids and derivatives	392000	386000	402000	1300000	1100000	1180000	1.54285	3.0339	1.60117
pme3732	Cytidine	Nucleotide and derivates	1140000	1050000	951000	877000	744000	2560000	0.217816	1.3311	0.412624
pme3827	3,4-Dihydroxy-DL-phenylalanine	Amino acid and derivatives	102000	130000	91700	133000	111000	182000	0.921869	1.31603	0.396196
pme3838	Guanosine 3',5'-cyclic monophosphate	Nucleotide and derivates	172000	57300	69100	1400000	1300000	2370000	1.48416	16.9906	4.08667
pme3961	Deoxyadenosine	Nucleotide and derivates	12000000	4030000	7570000	3950000	4940000	5730000	0.836505	0.619492	-0.690844
pme3967	2-(dimethylamino)guanosine	Nucleotide and derivates	877000	903000	1250000	1290000	1450000	1540000	1.27012	1.41254	0.498293
pme3970	β-Pseudouridine	Nucleotide and derivates	132000	111000	80000	86600	34100	49100	1.17981	0.525697	-0.927698
pme3982	Hypoxanthine-9-β-D-arabinofuranoside	Nucleotide and derivates	606000	953000	818000	284000	119000	194000	1.44061	0.251157	-1.99334
pmf0011	Apigenin 6,8-C-diglucoside	Flavone	421000	623000	504000	473000	523000	467000	0.225777	0.94509	-0.0814757
pmf0012	6,8-di-C-glucoside Apigenine	Flavone	3320000	3640000	3580000	3360000	3480000	1560000	0.714837	0.796964	-0.327414
pmf0014	Scopolin	Phenylpropanoids	3060000	2850000	1920000	2840000	3290000	968000	0.349933	0.906513	-0.1416
pmf0016	DL-Methionine	Amino acid and derivatives	1120000	1480000	1340000	1790000	1750000	3140000	1.18611	1.69543	0.761652
pmf0017	DL-Homocysteine	Amino acid and derivatives	37500	44100	55900	97300	95900	325000	1.24504	3.76873	1.91408
pmf0018	1-Aminocyclopropanecarboxylic acid	Amino acid and derivatives	1120000	1110000	978000	1340000	1410000	3810000	0.994896	2.04489	1.03202
pmf0032	Galactinol	Carbohydrates	1960000	1830000	1930000	1070000	932000	798000	1.5083	0.48951	-1.03059
pmf0035	Glucose-1-phosphate	Carbohydrates	347000	569000	379000	2300000	2120000	2100000	1.53394	5.03475	2.33192
pmf0057	4,2',4',6'-Tetrahydroxychalcone	Flavone	8300	12200	11500	10500	13100	8970	0.153827	1.01781	0.0254718
pmf0058	4',5,7-Trihydroxyflavanone	Flavanone	7700	7070	10800	6380	8600	5250	0.796939	0.791162	-0.337956
pmf0059	UDP-α-D-glucose	Nucleotide and derivates	104000	113000	112000	226000	167000	138000	1.31667	1.61398	0.690624
pmf0063	Echinacoside	Phenylpropanoids	25600	23500	24600	17900	27300	24200	0.428195	0.941655	-0.086729
pmf0068	Mannitol	Alcohols	59400	42900	81200	42700	37900	61700	0.749991	0.775477	-0.366844
pmf0070	β-Sitosterol	Sterides	3270000	2310000	1940000	1260000	1110000	1120000	1.44149	0.464096	-1.10751
pmf0073	Campesterol	Sterides	19100	18400	16700	18800	26700	26600	1.15732	1.33026	0.411706
pmf0079	Soyasapogenol B	Sterides	10200	11300	10800	13200	14000	15500	1.44664	1.32198	0.402702
pmf0085	Cycloartenol	Sterides	32400	37200	31000	43200	41200	45600	1.4065	1.29225	0.369881
pmf0091	2,3-Oxidosqualene	Sterides	44100	37800	38700	45200	41500	45200	0.933935	1.0937	0.129215
pmf0094	Methyl p-coumarate	Phenylpropanoids	25000	14100	16700	10900	15100	12400	1.06678	0.688172	-0.539159
pmf0095	Methyl ferulate	Phenylpropanoids	3440	3920	4310	3300	2790	2020	1.17439	0.694944	-0.525031
pmf0098	trans-4-Hydroxycinnamic acid Methyl Ester	Phenylpropanoids	1520	2340	2610	1470	2840	9	0.667461	0.667543	-0.583068
pmf0104	Caffeic acid	Phenylpropanoids	9	9	10500	45900	72900	10700	1.19844	12.3122	3.62202
pmf0108	Garbanzol	Flavanone	29800	14100	21100	16800	14000	26800	0.360378	0.886154	-0.174371
pmf0113	Vestitol	Flavonoid	2210	2330	1700	9740	8730	5200	1.48065	3.79327	1.92344
pmf0115	Galangin	Flavonoid	2490	9	1450	2280	1830	4190	0.730687	2.1018	1.07162
pmf0118	Uridine 5'-diphosphoglucose disodium salt	Nucleotide and derivates	142000	108000	105000	234000	193000	133000	1.16351	1.57746	0.657608
pmf0124	2-Hydroxymelatonin	Alkaloids	88300	112000	95700	123000	110000	47100	0.286549	0.946284	-0.0796552
pmf0131	Cryptochlorogenic acid	Organic acids and derivatives	23400	14300	9350	151000	201000	167000	1.50967	11.0308	3.46347
pmf0138	D-(+)-Mannose	Carbohydrates	817000	789000	642000	1140000	1110000	890000	1.3078	1.3968	0.482123
pmf0139	D-(+)-Galactose	Carbohydrates	803000	865000	736000	1230000	1210000	1060000	1.47527	1.45591	0.541918
pmf0141	2-Phenylethanol	Others	58600	96900	82600	129000	117000	89400	1.1109	1.40865	0.494315
pmf0174	1-Decanol	Alcohols	1010000	1840000	1440000	895000	875000	1130000	1.04718	0.675991	-0.564925
pmf0175	2-Decanol	Alcohols	952000	1750000	1390000	901000	925000	1130000	0.924669	0.722385	-0.46916
pmf0179	Narcissoside	Flavonoid	2690000	1880000	5070000	2090000	3310000	2080000	0.438699	0.775934	-0.365995
pmf0203	Peonidin 3-O-glucoside chloride	Anthocyanins	3160000	2610000	3130000	1570000	1340000	3870000	0.804586	0.761798	-0.39252
pmf0204	Hyperoside	Flavonoid	27200000	21300000	49400000	37000000	64300000	23700000	0.456022	1.27681	0.352547
pmf0208	Isoquercitroside	Flavonoid	9410000	6930000	9920000	6110000	14800000	4300000	0.312297	0.960015	-0.0588708
pmf0217	D-Glucose-6-phosphate disodium salt	Others	262000	514000	292000	2240000	2000000	1890000	1.52078	5.7397	2.52098
pmf0220	D-Fructose 6-phosphate-disodium salt	Carbohydrates	431000	673000	419000	2800000	2280000	2530000	1.52779	4.99672	2.32098
pmf0231	Chlorpyrifos	Alkaloids	1620	1380	1590	919	804	594	1.44233	0.504793	-0.986236
pmf0243	Benzyl β-D-Glucopyranoside	Others	1000000	867000	768000	649000	715000	778000	1.1683	0.812903	-0.298844
pmf0247	Orientin	Flavonoid	1410000	983000	1020000	933000	1110000	474000	0.811129	0.737474	-0.439335
pmf0256	3-Methyl-1-pentanol	Alcohols	335000	241000	276000	172000	167000	149000	1.46378	0.57277	-0.803972
pmf0264	Apigeninidin chloride	Anthocyanins	621000	415000	513000	435000	464000	303000	0.924159	0.775985	-0.3659
pmf0271	(E)-p-coumaric acid	Phenylpropanoids	133000	136000	112000	201000	156000	20900	0.368651	0.991864	-0.0117865
pmf0274	Herbacetin	Flavonoid	5870	5820	9870	9160	5850	17200	0.628198	1.49397	0.579151
pmf0279	Gossypitrin	Flavonoid	668000	491000	526000	378000	1030000	350000	0.146902	1.04332	0.0611865
pmf0280	D-Galacturonic acid	Organic acids and derivatives	6150000	4250000	3760000	6180000	4110000	3770000	0.0599895	0.992938	-0.0102247
pmf0282	Melibiose	Carbohydrates	519000	470000	448000	265000	220000	183000	1.4881	0.464857	-1.10514
pmf0285	4-Hydroxy-3-methoxycinnamaldehyde	Phenylpropanoids	165000	161000	157000	172000	122000	75100	0.856287	0.764182	-0.388011
pmf0286	Phytol	Terpene	5220000	9020000	6980000	10100000	11200000	8900000	1.18626	1.42319	0.509124
pmf0291	4-Hydroxypyridine	Alkaloids	39500	42600	27900	42600	43900	119000	0.887145	1.86818	0.901635
pmf0292	D-erythro-sphinganine	Amino acid and derivatives	23500	24500	28700	26700	28300	15900	0.381944	0.924381	-0.113441
pmf0294	1-Octadecanol	Lipids	246000	234000	233000	241000	248000	247000	0.955077	1.03226	0.0458037
pmf0301	Engeletin	Flavonoid	40300	54800	60700	97600	100000	79900	1.41727	1.78113	0.832793
pmf0328	lumichrome	Alkaloids	89200	58700	93300	106000	75300	71100	0.161596	1.04643	0.065482
pmf0330	Spinosin	Flavonoid	159000	148000	160000	111000	127000	179000	0.674985	0.892934	-0.163375
pmf0339	Roseoside	Terpene	552000	630000	500000	641000	712000	259000	0.263686	0.958383	-0.061326
pmf0341	ε-Viniferin	Others	828000	903000	717000	611000	658000	616000	1.34175	0.770016	-0.377039
pmf0345	(-)-Epiafzelechin	Polyphenol	465000	497000	935000	677000	527000	440000	0.311136	0.866632	-0.206509
pmf0347	Dihydropinosylvin	Others	6610	15500	18900	14700	16400	18400	0.635803	1.20702	0.271453
pmf0348	2,6-Dimethyl-7-octene-2,3,6-triol	Alcohols	39000	54000	59300	90200	95500	67700	1.33085	1.66382	0.734501
pmf0349	Vomifoliol	Others	1180000	1180000	1340000	2240000	2170000	2700000	1.49988	1.92162	0.942324
pmf0359	Skimmine	Phenylpropanoids	1700000	1180000	1090000	1230000	1680000	669000	0.367773	0.901511	-0.149582
pmf0360	Astilbin	Flavonoid	14000	63200	31400	40200	57600	34800	0.617699	1.22099	0.288057
pmf0363	Hydroxygenkwanin	Flavonoid	53200	52600	28600	41500	37500	44400	0.186339	0.918155	-0.123191
pmf0375	Isorhamnetin 3-O-glucoside	Flavonoid	35300000	21500000	34900000	11100000	24900000	8460000	1.14732	0.484842	-1.04441
pmf0389	Dehydrovomifoliol	Alcohols	9900000	9350000	9860000	12900000	11000000	4090000	0.29783	0.961525	-0.0566034
pmf0395	Oleic acid	Lipids	9	9	9	9	84900	9	0.725841	3145.11	11.6189
pmf0399	cis-Gondoic acid	Lipids	253000	348000	230000	297000	390000	406000	1.0533	1.31528	0.395373
pmf0402	Lignoceric acid	Lipids	12300	10200	10800	11900	13600	10600	0.613207	1.08408	0.116477
pmf0416	α-Ionone	Others	79400	92500	65600	60700	49500	65000	1.1812	0.737684	-0.438925
pmf0417	Eriocitrin	Flavonoid	29400	19400	19000	22400	28900	26200	0.627556	1.14307	0.192911
pmf0423	Sweroside	Terpene	8340000	9480000	7360000	9160000	9940000	2960000	0.444321	0.876092	-0.190845
pmf0425	D-tartaric acid	Organic acids and derivatives	39800	35900	38800	125000	88900	102000	1.51205	2.75895	1.46412
pmf0430	Ginkgolide C	Terpene	28200	19000	23900	17600	33000	26600	0.209638	1.08579	0.118751
pmf0433	Swertiamarin	Terpene	149000	155000	104000	254000	256000	80100	0.49638	1.44632	0.53239
pmf0435	Loganin	Terpene	104000	110000	134000	33100	50400	26500	1.4546	0.316092	-1.66158
pmf0440	4-Methoxycinna Maldehyde	Phenylpropanoids	45000	37600	28700	22300	29300	23300	1.20729	0.672956	-0.571416
pmf0441	N-Acetyl-L-phenylalanine	Amino acid and derivatives	2260000	2230000	2360000	2540000	2090000	2760000	0.555698	1.07883	0.10947
pmf0449	Loganic acid	Terpene	57800	84900	97200	62700	68300	65300	0.726749	0.818258	-0.289373
pmf0450	Ginsenoside Rg1	Terpene	35200	52800	41400	155000	209000	118000	1.49968	3.72488	1.8972
pmf0461	Febrifugine	Alkaloids	10400	14000	18900	9	9	9	1.54867	0.000623557	-10.6472
pmf0464	Farrerol	Flavonoid	17700	9	22300	10500	9	11700	0.14579	0.5551	-0.84918
pmf0465	Geniposide	Terpene	19700	22000	17400	29500	35500	28600	1.45012	1.58376	0.66335
pmf0472	Apiin	Flavonoid	865000	388000	471000	1140000	1310000	252000	0.379591	1.56729	0.648268
pmf0473	Baccatin III	Alkaloids	29000	47800	50700	18600	12900	22100	1.35452	0.420392	-1.25019
pmf0474	Geniposidic acid	Terpene	722000	675000	635000	210000	183000	198000	1.54898	0.290846	-1.78167
pmf0477	Pachymic acid	Terpene	30600	22500	19900	18500	20000	14200	1.08627	0.721918	-0.470094
pmf0482	Cynarin	Organic acids and derivatives	10600	9380	9160	9	9	9	1.55198	0.000926561	-10.0758
pmf0484	alpha-Aminocaproic acid	Amino acid and derivatives	3450000	3430000	3590000	3710000	4050000	7020000	0.917518	1.41165	0.497385
pmf0485	Panose	Carbohydrates	13400	7290	9040	4640	5250	9	0.831559	0.332963	-1.58656
pmf0488	Ginsenoside Ro	Terpene	497000	523000	463000	353000	344000	379000	1.49252	0.725556	-0.462841
pmf0489	Palmatine	Alkaloids	114000	96100	66300	143000	173000	50200	0.347553	1.32489	0.405874
pmf0493	Puararin	Flavonoid	144000	152000	137000	122000	68200	87300	1.26676	0.640878	-0.641879
pmf0497	Albiflorin	Terpene	26900	50300	36300	82400	79700	28600	0.811834	1.68018	0.748613
pmf0499	Eleutheroside E	Phenylpropanoids	58600	96600	62400	102000	122000	80000	1.06356	1.39706	0.482393
pmf0502	beta-Zearalanol	Others	9610	4640	6120	9940	13200	9640	1.12049	1.60923	0.68637
pmf0506	Ligustilide	Others	16400	13800	24900	20700	24500	18600	0.630915	1.15789	0.211504
pmf0511	Capsanthin	Terpene	53700	53800	52000	52400	54000	50000	0.545888	0.980564	-0.0283159
pmf0512	Oxamate	Phenylpropanoids	11200	19200	11800	26800	15700	26100	1.10412	1.62559	0.700966
pmf0531	N-Methylcytisine	Alkaloids	139000	296000	232000	78300	46000	66000	1.40823	0.285307	-1.80941
pmf0534	Hinokitiol	Others	53300	38400	34100	26100	26900	28100	1.32668	0.644674	-0.633358
pmf0537	Cyclohexane-1,3-dione	Others	6180000	5890000	6330000	2100000	1940000	1930000	1.55039	0.324457	-1.6239
pmf0541	Shikonin	Quinones	7620	11000	7620	18200	18500	12500	1.37819	1.875	0.906891
pmf0550	Diosmin	Flavonoid	76100	133000	102000	130000	133000	49300	0.0863608	1.00386	0.00555417
pmf0551	Tectochrysin	Flavonoid	176000	343000	145000	265000	181000	361000	0.518023	1.21536	0.281385
pmf0559	Abrine	Alkaloids	32000	25000	26700	24600	17800	27300	0.896231	0.832736	-0.264069
pmf0562	Magnolol	Phenylpropanoids	91000	46000	36800	19600	216000	14100	0.244593	1.43671	0.522768
pmf0565	L-Dencichin	Alkaloids	73800	94300	83500	75800	82000	99900	0.178701	1.02424	0.0345606
pmf0567	Tectorigenin	Flavonoid	14800	14600	21500	18700	30800	19300	0.917629	1.35167	0.434743
pmf0570	Liquiritin	Flavonoid	17100000	13200000	15100000	15500000	17600000	7660000	0.436152	0.897797	-0.155538
pmf0578	Citric acid monohydrate	Organic acids and derivatives	20400000	18600000	16800000	18900000	18300000	15400000	0.515504	0.942652	-0.0852023
pmf0585	Proline	Amino acid and derivatives	726000	1280000	811000	1080000	1420000	7390000	0.902171	3.51083	1.81181
pmf0587	Aspartic acid	Amino acid and derivatives	271000	309000	294000	512000	332000	602000	1.21693	1.65446	0.726362
pmf0589	Glutamic acid	Amino acid and derivatives	403000	524000	370000	890000	513000	770000	1.22096	1.6754	0.74451
pmf0593	D-(-)-Valine	Amino acid and derivatives	678000	576000	641000	864000	976000	2030000	1.16345	2.04222	1.03014
pmf0596	Cordycepin	Nucleotide and derivates	70100	37700	44700	20900	36500	47300	0.875195	0.686557	-0.542548
pmf0598	(+)-alpha-Pinene	Terpene	161000	181000	201000	207000	212000	180000	0.840794	1.10313	0.141604
pmf0604	β-Caryophyllene	Terpene	2740000	3170000	3090000	3490000	4660000	3610000	1.25633	1.30667	0.385891
pmf0605	Notopterol	Phenylpropanoids	9640	10000	9480	7900	8070	6540	1.35643	0.773008	-0.371444
pmf0606	Pectin (Technical Grade)	Others	13600	37400	25300	10200	43200	8960	0.440107	0.8173	-0.291062
pmf0609	Umbelliferone	Phenylpropanoids	108000	132000	83700	95800	149000	27900	0.480061	0.842447	-0.247343
pmf0613	α-Terpineol	Terpene	42500000	37900000	28600000	29400000	26300000	29300000	1.09122	0.779817	-0.358793
pmf0615	Petunidin 3, 5-diglucoside	Anthocyanins	63500	85200	89900	58100	103000	79700	0.0172744	1.00922	0.0132413
pmf0616	Malvidin 3-acetyl-5-diglucoside	Anthocyanins	5690000	4450000	4410000	3180000	3620000	1960000	1.22464	0.602062	-0.732016
pmf0618	Cyanidin 3-p-hydroxybenzoylsophoroside-5-glucoside	Anthocyanins	68000	63900	69700	26700	60300	35800	1.15611	0.609127	-0.715185
