# Supplementary material for: Stimulation of Hyphal Ramification and Sporulation in Funneliformis mosseae by Root Extracts Is Host Phosphorous Status-Dependent
Source: J Fungi (Basel). 2022 Feb 11;8(2):181. doi: 10.3390/jof8020181 (PMC8876493; doi:10.3390/jof8020181)
Supplement: Supplementary file 1 [file jof-08-00181-s001.zip › Table S2.xlsx]

## Sheet: Sheet1
Table S2 Differentially accumulated metabolites of white clover roots grown under different phosphorus fertilization treatments
Index	Compounds	Class	LP-R1	LP-R2	LP-R3	HP-R1	HP-R2	HP-R3	VIP	Fold_Change	Log2FC	Type
pme2237	Dulcitol	Alcohols	10000	25100	6430	43200	39700	34400	1.30681	2.82446	1.49798	up
pme2529	1,5-Anhydro-D-glucitol	Alcohols	24400	27000	23000	269000	248000	191000	1.54711	9.51613	3.25037	up
pme1691	Acetylcholine	Alkaloids	290000	415000	244000	633000	743000	1650000	1.32098	3.18862	1.67293	up
pme2108	L-Carnitine	Alkaloids	15400	19500	18200	201000	226000	665000	1.49423	20.565	4.36212	up
pmb0449	2-Aminoadipic acid (L-Homoglutamic acid)	Amino acid and derivatives	775000	427000	288000	1880000	2940000	8030000	1.37047	8.62416	3.10838	up
pme0009	L-Serine	Amino acid and derivatives	56000	51300	62700	248000	192000	234000	1.53061	3.96471	1.98721	up
pme0022	L-Threonine	Amino acid and derivatives	46400	52600	61000	232000	176000	150000	1.51198	3.4875	1.80219	up
pme0026	L-(+)-Lysine	Amino acid and derivatives	180000	165000	217000	530000	546000	3360000	1.23184	7.89324	2.98062	up
pme0036	L-Histidine	Amino acid and derivatives	11900	23500	14100	53800	47300	39500	1.45464	2.8404	1.5061	up
pme0039	L-Valine	Amino acid and derivatives	7280000	6430000	6120000	9080000	11700000	29300000	1.13304	2.52547	1.33655	up
pme0120	5-Aminovaleric acid	Amino acid and derivatives	4150000	4430000	4670000	6500000	5860000	14800000	1.11218	2.04981	1.03549	up
pme0173	N-Propionylglycine	Amino acid and derivatives	96400	122000	55000	226000	178000	211000	1.3491	2.24945	1.16957	up
pme1070	L-(-)-Tyrosine	Amino acid and derivatives	654000	583000	744000	1720000	1280000	1220000	1.46178	2.13024	1.09101	up
pme1988	L-Alanine	Amino acid and derivatives	114000	84100	63600	260000	218000	519000	1.37771	3.80971	1.92968	up
pmf0017	DL-Homocysteine	Amino acid and derivatives	37500	44100	55900	97300	95900	325000	1.24504	3.76873	1.91408	up
pmf0593	D-(-)-Valine	Amino acid and derivatives	678000	576000	641000	864000	976000	2030000	1.16345	2.04222	1.03014	up
pma6455	Ribulose-5-phosphate	Carbohydrates	12000	7720	9	78800	65600	50000	1.04032	9.85352	3.30064	up
pmb0786	Glucosamine	Carbohydrates	531000	329000	351000	3190000	3490000	8990000	1.47587	12.9397	3.69373	up
pme2435	L-Fucose	Carbohydrates	16700	39700	16200	284000	279000	201000	1.51573	10.5234	3.39553	up
pme3160	D-Glucose 6-phosphate	Carbohydrates	375000	634000	365000	2580000	2300000	2330000	1.52568	5.24745	2.39162	up
pme3313	D-Fructose 6-phosphate	Carbohydrates	172000	239000	166000	877000	756000	730000	1.53392	4.09532	2.03398	up
pmf0035	Glucose-1-phosphate	Carbohydrates	347000	569000	379000	2300000	2120000	2100000	1.53394	5.03475	2.33192	up
pmf0220	D-Fructose 6-phosphate-disodium salt	Carbohydrates	431000	673000	419000	2800000	2280000	2530000	1.52779	4.99672	2.32098	up
pmc1990	4'-Hydroxy-5,7-dimethoxyflavanone	Flavanone	2330	2130	1900	4100	7630	3030	1.27583	2.32075	1.21459	up
pme2982	Pinocembrin (Dihydrochrysin)	Flavanone	53700	47100	74600	122000	127000	148000	1.45269	2.2634	1.17849	up
pmb0615	Hesperetin C-hexosyl-O-hexosyl-O-hexoside	Flavone	193000	84000	81000	257000	236000	399000	1.25656	2.49162	1.31708	up
pmb2987	Acacetin O-acetyl hexoside	Flavone	9	9	9	32900	22500	9	1.11516	2052.19	11.0029	up
pmf0113	Vestitol	Flavonoid	2210	2330	1700	9740	8730	5200	1.48065	3.79327	1.92344	up
pmb3894	Di-O-methylquercetin	Flavonol	112000	224000	279000	786000	1140000	840000	1.46665	4.49756	2.16914	up
pme0199	Quercetin	Flavonol	10900	8400	12800	37600	100000	31000	1.39875	5.25234	2.39296	up
pme1552	Myricetin 3-O-rhamnoside (Myricitrin)	Flavonol	9	9	29900	649000	1100000	416000	1.30863	72.3645	6.17721	up
pme3484	Myricetin 3-O-galactoside	Flavonol	9	9	9	26600	194000	42200	1.54173	9733.33	13.2487	up
pme3514	Morin	Flavonol	9000	7250	10700	37000	89900	24700	1.39936	5.62523	2.49191	up
pme3279	2'-Hydroxygenistein	Isoflavone	9	9	87700	210000	243000	103000	1.15201	6.33849	2.66414	up
pmb0128	delta-Tridecalactone	Lipids	101000	131000	289000	393000	461000	233000	1.14731	2.08637	1.061	up
pmb0848	LysoPC 16:1 (2n isomer)	Lipids	546000	327000	642000	3090000	1520000	3440000	1.42213	5.31353	2.40967	up
pmb0856	LysoPE 18:1 (2n isomer)	Lipids	2170000	1710000	2360000	7710000	3460000	9550000	1.32056	3.32051	1.73141	up
pmb0859	LysoPC 18:1 (2n isomer)	Lipids	16500000	9730000	12900000	55600000	21000000	48700000	1.29119	3.20215	1.67904	up
pmb0863	LysoPC 16:2 (2n isomer)	Lipids	315000	227000	242000	1340000	548000	1250000	1.38903	4.00255	2.00092	up
pmb0865	LysoPC 18:3 (2n isomer)	Lipids	4600000	1950000	2560000	14900000	4940000	13300000	1.24246	3.63776	1.86305	up
pmb0873	LysoPC 18:2 (2n isomer)	Lipids	12300000	5310000	6520000	43000000	13400000	40500000	1.24851	4.01575	2.00567	up
pmb2388	LysoPC 18:0 (2n isomer)	Lipids	68600	37800	51800	225000	79500	173000	1.25101	3.01833	1.59375	up
pmb3117	LysoPE 16:0	Lipids	1680000	3410000	2290000	6900000	6810000	2570000	1.11129	2.20596	1.14141	up
pmc0960	LysoPC 20:4	Lipids	1090000	555000	422000	4150000	1620000	4250000	1.34088	4.84761	2.27727	up
pmd0144	LysoPC 20:1 (2n isomer)	Lipids	77500	51800	56500	278000	65200	132000	1.00938	2.55759	1.35478	up
pmd0158	LysoPE 14:0 (2n isomer)	Lipids	18700	31300	17200	65500	58500	31600	1.29277	2.31548	1.21131	up
pme2827	Palmitaldehyde	Lipids	13600	11400	13100	30000	42800	16300	1.26267	2.33858	1.22563	up
pmb0514	Adenosine 3'-monophosphate	Nucleotide and derivates	986000	1540000	954000	2540000	1790000	8740000	1.13375	3.75575	1.9091	up
pmb2684	Cyclic AMP	Nucleotide and derivates	220000	115000	112000	680000	594000	473000	1.45371	3.90828	1.96653	up
pme1363	Nicotinic acid adenine dinucleotide	Nucleotide and derivates	68100	24600	46400	164000	143000	85500	1.27704	2.82171	1.49657	up
pme1692	Inosine 5'-monophosphate	Nucleotide and derivates	2390	3910	3170	8350	7890	5520	1.43268	2.29778	1.20024	up
pme2278	Guanosine monophosphate	Nucleotide and derivates	1980	9	3470	29700	23000	16100	1.09626	12.603	3.6557	up
pme2651	NADP	Nucleotide and derivates	25800	40700	24800	70900	65200	56600	1.43648	2.11062	1.07767	up
pme3174	Cytidine 5'-monophosphate (Cytidylic acid)	Nucleotide and derivates	10300	9	9	44900	68800	473000	1.24646	56.8618	5.82939	up
pme3838	Guanosine 3',5'-cyclic monophosphate	Nucleotide and derivates	172000	57300	69100	1400000	1300000	2370000	1.48416	16.9906	4.08667	up
pma6460	5-O-p-Coumaroylquinic acid	Organic acids and derivatives	106000	96700	130000	332000	253000	304000	1.50038	2.67208	1.41796	up
pmb0829	Phosphoric acid	Organic acids and derivatives	1130000	1450000	1110000	11700000	13300000	28800000	1.51145	14.5799	3.86591	up
pmb2657	Argininosuccinate	Organic acids and derivatives	10900	7510	8050	30600	32400	26500	1.51229	3.38246	1.75807	up
pmb3058	Quinic acid O-glucuronic acid	Organic acids and derivatives	424000	456000	365000	1370000	2330000	1330000	1.50385	4.04016	2.01441	up
pmb3072	3-O-p-coumaroyl shikimic acid O-hexoside	Organic acids and derivatives	38300	24700	21500	55500	81900	73800	1.40685	2.49941	1.32159	up
pmb3317	Quinacyl syringic acid	Organic acids and derivatives	156000	189000	124000	474000	825000	428000	1.46979	3.6823	1.88061	up
pme0309	Methyl gallate	Organic acids and derivatives	9	9	9	26400	35000	29000	1.55187	3348.15	11.7091	up
pme0398	Chlorogenic acid (3-O-Caffeoylquinic acid)	Organic acids and derivatives	566000	342000	508000	2270000	1960000	2830000	1.49755	4.98588	2.31785	up
pme1806	Chlorogenic acid methyl ester	Organic acids and derivatives	12200	13300	11700	30400	15000	55900	1.14175	2.72312	1.44526	up
pme1814	2,5-dihydroxybenzoic acid (Gentisic acid)	Organic acids and derivatives	9	9	9	131000	172000	132000	1.55197	16111.1	13.9758	up
pme1852	Creatine	Organic acids and derivatives	30200	33900	34900	47500	44000	130000	1.05815	2.23737	1.16181	up
pme1936	Creatinine	Organic acids and derivatives	9	9	9	316000	349000	1410000	1.54338	76851.9	16.2298	up
pme1977	Suberic acid	Organic acids and derivatives	16200	14900	22500	34300	30100	47500	1.37047	2.08769	1.06191	up
pme2589	Oxoadipic acid	Organic acids and derivatives	463000	348000	268000	709000	1260000	1010000	1.41153	2.76089	1.46513	up
pme3011	γ-aminobutyric acid	Organic acids and derivatives	706000	717000	594000	1230000	1220000	3720000	1.21317	3.059	1.61306	up
pme3719	D-Xylonic acid	Organic acids and derivatives	392000	386000	402000	1300000	1100000	1180000	1.54285	3.0339	1.60117	up
pmf0131	Cryptochlorogenic acid	Organic acids and derivatives	23400	14300	9350	151000	201000	167000	1.50967	11.0308	3.46347	up
pmf0425	D-tartaric acid	Organic acids and derivatives	39800	35900	38800	125000	88900	102000	1.51205	2.75895	1.46412	up
pmb2507	2-Deoxyribose 1-phosphate	Others	35000	33000	46700	360000	197000	215000	1.50823	6.7306	2.75074	up
pme0534	Gluconic acid	Others	219000	317000	218000	727000	686000	623000	1.51382	2.70027	1.4331	up
pmf0217	D-Glucose-6-phosphate disodium salt	Others	262000	514000	292000	2240000	2000000	1890000	1.52078	5.7397	2.52098	up
pmb2940	1-O-beta-D-Glucopyranosyl sinapate	Phenylpropanoids	301000	408000	429000	1400000	1120000	1040000	1.51374	3.1283	1.64538	up
pme0303	Caffeate	Phenylpropanoids	9	9	9	3140000	4870000	1880000	1.55168	366296	18.4827	up
pme1637	Coniferyl alcohol	Phenylpropanoids	10900	7580	8820	47300	44100	29600	1.50453	4.43223	2.14803	up
pme1695	Sinapic acid	Phenylpropanoids	9	9	9	14700	6120	6620	1.54547	1016.3	9.98911	up
pme3419	Esculetin (6,7-dihydroxycoumarin)	Phenylpropanoids	9	9	9	94900	60500	9	1.11507	5755.89	12.4908	up
pmf0104	Caffeic acid	Phenylpropanoids	9	9	10500	45900	72900	10700	1.19844	12.3122	3.62202	up
pmf0450	Ginsenoside Rg1	Terpene	35200	52800	41400	155000	209000	118000	1.49968	3.72488	1.8972	up
pmb2211	Cocamidopropyl betaine	Alkaloids	271000	232000	188000	93900	87500	117000	1.48563	0.431838	-1.21144	down
pmb4486	Hordatine B	Alkaloids	51600	49700	65900	10400	13000	12100	1.5354	0.212321	-2.23568	down
pmf0461	Febrifugine	Alkaloids	10400	14000	18900	9	9	9	1.54867	0.000623557	-10.6472	down
pmf0473	Baccatin III	Alkaloids	29000	47800	50700	18600	12900	22100	1.35452	0.420392	-1.25019	down
pmf0531	N-Methylcytisine	Alkaloids	139000	296000	232000	78300	46000	66000	1.40823	0.285307	-1.80941	down
pme0109	(-)-3-(3,4-Dihydroxyphenyl)-2-methylalanine	Amino acid and derivatives	1620000	1460000	2000000	257000	218000	294000	1.54305	0.151378	-2.72377	down
pme0161	L-Homoserine	Amino acid and derivatives	45000	38100	25400	6880	9090	16900	1.39318	0.302949	-1.72285	down
pme0519	D-(+)-Sucrose	Carbohydrates	979000	959000	960000	501000	524000	399000	1.50394	0.491373	-1.02511	down
pmf0032	Galactinol	Carbohydrates	1960000	1830000	1930000	1070000	932000	798000	1.5083	0.48951	-1.03059	down
pmf0282	Melibiose	Carbohydrates	519000	470000	448000	265000	220000	183000	1.4881	0.464857	-1.10514	down
pmb2973	Chrysoeriol 6-C-pentosyl-O-rutinoside	Flavone	145000	48700	24500	21400	10800	19400	1.17063	0.23648	-2.08021	down
pmb2991	Apigenin O-hexosyl-O-rutinoside	Flavone	19600	17800	14200	9	9	9	1.55143	0.000523256	-10.9002	down
pmf0375	Isorhamnetin 3-O-glucoside	Flavonoid	35300000	21500000	34900000	11100000	24900000	8460000	1.14732	0.484842	-1.04441	down
pma6639	Isorhamnetin O-hexoside	Flavonol	33500000	19300000	33600000	9800000	21900000	8790000	1.18546	0.468634	-1.09347	down
pmb0565	Syringetin 3-O-hexoside	Flavonol	9	22500	41300	9	9	9	1.06442	0.000423138	-11.2066	down
pmb0595	Isorhamnetin 5-O-hexoside	Flavonol	35000000	20200000	34200000	9320000	21300000	8700000	1.22602	0.439821	-1.18501	down
pme2898	Dihydromyricetin	Flavonol	502000	499000	506000	248000	303000	159000	1.38205	0.471135	-1.08579	down
pme1498	Formononetin (4'-O-methyldaidzein)	Isoflavone	8650000	3820000	3980000	1440000	1680000	1560000	1.42986	0.284498	-1.81351	down
pme1578	Genistein (4',5,7-Trihydroxyisoflavone)	Isoflavone	761000	158000	278000	133000	115000	90500	1.19045	0.28279	-1.8222	down
pme3504	Formononetin 7-O-glucoside (Ononin)	Isoflavone	2130000	2000000	2660000	1270000	1190000	866000	1.43304	0.489838	-1.02962	down
pmb0161	DGMG (18:2) isomer1	Lipids	6850000	2870000	4430000	876000	285000	1140000	1.40551	0.162615	-2.62047	down
pmb0163	DGMG (18:2) isomer3	Lipids	6380000	2670000	4750000	849000	265000	1040000	1.40932	0.156087	-2.67958	down
pmb0862	LysoPC 12:1	Lipids	62000	66400	61200	20300	12400	37100	1.35891	0.368143	-1.44166	down
pmb0880	LysoPE 18:0 (2n isomer)	Lipids	22300	26600	32800	16100	10400	6430	1.32258	0.40306	-1.31093	down
pmb1626	MGMG (18:2) isomer1	Lipids	568000	358000	437000	140000	118000	130000	1.52582	0.284666	-1.81266	down
pmb2363	MAG (18:1) isomer1	Lipids	58400	25300	41900	8060	9	9	1.25319	0.0643153	-3.95869	down
pmb2444	MAG (18:3) isomer1	Lipids	6540000	4390000	5320000	2530000	1460000	2190000	1.45741	0.380308	-1.39476	down
pmb0197	N2-methylguanosine	Nucleotide and derivates	1680000	2380000	1900000	151000	110000	704000	1.37546	0.161913	-2.62671	down
pme1097	Adenine	Nucleotide and derivates	637000	438000	501000	298000	220000	203000	1.45051	0.457487	-1.1282	down
pme3982	Hypoxanthine-9-β-D-arabinofuranoside	Nucleotide and derivates	606000	953000	818000	284000	119000	194000	1.44061	0.251157	-1.99334	down
pmb0766	Azoxystrobin acid	Organic acids and derivatives	20800000	12000000	10500000	6990000	7600000	5320000	1.32181	0.459815	-1.12087	down
pmb2826	Citramalate	Organic acids and derivatives	182000	148000	184000	9	75700	9	1.14107	0.147311	-2.76306	down
pmb3073	O-p-Coumaroyl quinic acid O-rutinoside derivative	Organic acids and derivatives	17700	26400	23700	7130	12800	12300	1.32018	0.475369	-1.07288	down
pme0238	2–furanoic acid	Organic acids and derivatives	7210000	7690000	8690000	2190000	1900000	1980000	1.54338	0.257312	-1.95841	down
pme0286	2-Hydroxyisocaproic acid	Organic acids and derivatives	47700	45000	84900	31900	30500	21000	1.28838	0.469595	-1.09051	down
pmf0482	Cynarin	Organic acids and derivatives	10600	9380	9160	9	9	9	1.55198	0.000926561	-10.0758	down
pmf0537	Cyclohexane-1,3-dione	Others	6180000	5890000	6330000	2100000	1940000	1930000	1.55039	0.324457	-1.6239	down
pmb2819	O-Caffeoyl maltotriose	Phenylpropanoids	15200	10700	12200	4580	3640	4210	1.52858	0.326247	-1.61596	down
pme3425	6-Methoxy-7,8-DihydroxyCoumarin	Phenylpropanoids	243000	283000	164000	9	9	44600	1.23976	0.0646638	-3.9509	down
pme3550	Bergapten	Phenylpropanoids	4270	8430	7360	2380	3040	3660	1.29068	0.452642	-1.14356	down
pme0432	Procyanidin A2	Proanthocyanidins	125000	92700	77400	31900	54200	45500	1.38179	0.445951	-1.16504	down
pmf0070	β-Sitosterol	Sterides	3270000	2310000	1940000	1260000	1110000	1120000	1.44149	0.464096	-1.10751	down
pmf0435	Loganin	Terpene	104000	110000	134000	33100	50400	26500	1.4546	0.316092	-1.66158	down
pmf0474	Geniposidic acid	Terpene	722000	675000	635000	210000	183000	198000	1.54898	0.290846	-1.78167	down
pme1709	Nicotinic Acid Methyl Ester (Methyl Nicotinate)	Vitamins and derivatives	1200000	1440000	1440000	371000	206000	79300	1.40475	0.160858	-2.63614	down
pme1952	Riboflavin	Vitamins and derivatives	6380000	8100000	8070000	4120000	3250000	1360000	1.27561	0.38714	-1.36907	down
